# Supplementary material for: Efficient compartmentalization in insect bacteriomes protects symbiotic bacteria from host immune system
Source: Microbiome. 2022 Sep 27;10:156. doi: 10.1186/s40168-022-01334-8 (PMC9513942; doi:10.1186/s40168-022-01334-8)
Supplement: Supplementary file 4 — Additional file 3: Table S1. Primer sequences. Table S2. Dual RNA-seq trimming and mapping statistics. Table S3. Count data of S. oryzae genes. Table S4. Differential expression analysis of S. oryzae genes. Table S5. Level of expression of S. pierantonius genes. Table S6. Differential expression of S. pierantonius genes. Table S7. Count data and differential expression analysis of S. pierantonius ISs. Table S8. Highly expressed bacterial genes in all conditions (TPM > 1000) belonging to key biological functions in S. pierantonius. Table S9. Expression levels of genes related to the general stress response in S. pierantonius. [file 40168_2022_1334_MOESM3_ESM.xlsx]

## Sheet: S1
Method	Gene	Gene ID	Primer FW	Primer Rev
Quantitative RT PCR primers	col-A	LOC115874620	gaatagatacaacgggggtca	ctaccatctgacacttcctc
Quantitative RT PCR primers	col-B	LOC115874703	cagttacatttcgcccccta	ggctgctgggtcctctaata
Quantitative RT PCR primers	dpt-2	LOC115877463	cgtcatcaatgacaccatgc	ccggaaaaataaatataagggaaa
Quantitative RT PCR primers	drx	LOC115888387	agtcacaaaggaacaattttg	agaagccgtaacgtccgttc
Quantitative RT PCR primers	glyr-amp	LOC115884866	caaaaccaagatgaaatttttgg	cctcctgaacccccactact
Quantitative RT PCR primers	dpt-3	LOC115877462	gtgctgttccattgttggtg	acctccactatggctgttgg
Quantitative RT PCR primers	dpt-4	LOC115877465	gatttgaccgccatgtcggag	caattcttaaaattcacagggaaaa
Quantitative RT PCR primers	eif4ebp2	LOC115881033	ccaaacacctggaggaacac	tgttcttggcagtgaagctg
Quantitative RT PCR primers	adf-1	LOC115888453	ggcaattgagaatccaggag	agctgacagcgcaaataggt
Quantitative RT PCR primers	nrbp	LOC115891903	ttgctgttcgaggttcacag	tcgacgaacttttccagctt
Quantitative RT PCR primers	znf-91	LOC115883362	ggttgcaattcaaatgaaatgagt	aatggctcgccgtggttgtcg
Quantitative RT PCR primers	unk	LOC115882681	aacggaacgaaaccaaacag	gtttgtagcggtccctggta
Quantitative RT PCR primers	brx	LOC115885681	ctatatcggtgtgcgcttca	gctaggacagcagccagatt
Quantitative RT PCR primers	lux	LOC115883884	gggttgggtatgggaaaagt	ttcagcttgtcgttccagtg
Quantitative RT PCR primers	mrp-4	LOC115877563	accaaaccgaacaagagtgg	ggtgatgccgttctgatttt
Quantitative RT PCR primers	gnbp-2	LOC115886735	ccctgttagaagtgcgagga	actgcaggccataaccagtc
Quantitative RT PCR primers	gapdh (housekeeping gene)	LOC115881082	aactttgccgacagccttgg	gcgcccatgtatgtagttgg
Quantitative RT PCR primers	malate oxidase (housekeeping gene)	LOC115886866	ccaagaacaacaaacaaccg	ctacaccagggaagatgtat

## Sheet: S2
Sample	Total Sequences	Trimmed Sequences		Mapped to Sitophilus (% of trimmed)		Mapped uniquely to Sitophilus genes (% of mapped to Sitophilus)		Mapped to Sodalis (% of trimmed)		Mapped uniquely to Sodalis genes (% of mapped to Sodalis)
Naïve_1	127122201	107975533	0.849384	87429602	0.809717	28876651	0.330285	6318416	0.0585171	3016147	0.477358
Naïve_2	133450796	114337961	0.85678	92925519	0.812727	33292734	0.358273	8456248	0.0739584	3912619	0.46269
Naïve_3	143275092	122886991	0.8577	99070309	0.80619	34791751	0.351182	7925710	0.0644959	3629870	0.457987
PBS_1	134539950	114567744	0.851552	74728495	0.652265	26703670	0.357343	6598879	0.0575981	3021173	0.457831
PBS_2	107241018	91203408	0.850453	72257234	0.792265	27935377	0.38661	7439726	0.0815729	3282952	0.441273
PBS_3	120950739	103136173	0.852712	83038574	0.805135	28031829	0.337576	7702383	0.0746817	3503269	0.454829
TCT_1	107743311	91919476	0.853134	71036302	0.77281	25934702	0.365091	6404412	0.0696742	3007846	0.469652
TCT_2	110634030	94582926	0.854917	74112413	0.783571	23873037	0.322119	6958358	0.0735689	3093560	0.444582
TCT_3	117245923	100206628	0.85467	80869454	0.807027	24737611	0.305896	7131039	0.0711633	3350401	0.469833

## Sheet: S3
Id	Naïve_1	Naïve_2	Naïve_3	L4_PBS1	L4_PBS2	L4_PBS3	L4_TCT1	L4_TCT2	L4_TCT3
BFS52_gr01	537506	849776	618325	603532	567540	517507	503615	526253	688405
BFS52_gr02	1544367	1922809	1462076	1295876	1113261	985611	1257954	734551	1471358
BFS52_gt01	0	1	0	0	1	0	3	1	4
BFS52_gt02	562	631	621	626	498	100	510	398	408
BFS52_gt03	384	422	472	357	370	215	378	226	290
BFS52_gt04	14	58	33	40	35	27	46	5	43
BFS52_gt05	2	1	0	1	5	1	6	0	3
BFS52_gt06	736	905	847	809	803	425	795	425	593
BFS52_gt07	167	161	187	182	151	89	149	93	86
BFS52_gt08	158	151	151	125	118	37	125	50	85
BFS52_gt09	299	342	327	273	217	161	242	306	198
BFS52_gt10	45	32	34	24	24	10	37	22	23
BFS52_gt11	0	0	0	0	0	0	0	0	0
BFS52_gt12	0	0	0	0	0	0	0	0	0
BFS52_gt13	0	0	0	0	0	0	0	0	0
BFS52_gt14	9	16	9	32	16	9	13	7	22
BFS52_gt15	6	8	4	14	15	7	11	0	6
BFS52_gt16	3	11	5	7	5	1	2	0	10
BFS52_gt17	15	6	7	11	10	9	11	1	8
BFS52_gt18	8	5	4	12	6	7	5	4	18
BFS52_gt19	43	44	28	32	22	23	35	18	19
BFS52_gt20	1302	1990	1765	1952	1674	1059	1948	337	1214
BFS52_gt21	1	0	1	0	1	5	0	0	1
BFS52_gt22	5884	4289	7025	5600	5489	3106	7021	3731	3559
LOC115874044	1	1	0	0	0	3	1	3	0
LOC115874045	1225	1570	2225	1343	1022	766	1552	1355	1165
LOC115874046	900	1173	1110	736	758	721	818	876	924
LOC115874047	240	306	332	246	227	173	298	293	223
LOC115874048	9724	8492	8341	8134	5873	7208	8397	5375	6751
LOC115874049	868	987	1013	760	781	967	729	896	845
LOC115874050	98	114	134	89	94	131	92	104	114
LOC115874051	183	318	336	198	149	189	199	203	325
LOC115874052	151	134	138	81	116	89	79	77	119
LOC115874053	493	550	587	350	367	414	424	329	443
LOC115874054	38	47	33	45	34	44	47	30	35
LOC115874055	31	28	33	30	20	34	26	25	19
LOC115874056	561	729	914	708	569	510	696	667	518
LOC115874057	1112	1216	1412	843	996	720	890	875	856
LOC115874058	3884	4156	5281	3562	3486	3411	4211	3828	3866
LOC115874059	920	1292	1269	933	866	881	969	1252	982
LOC115874060	1413	1430	1628	1136	1239	1103	1310	1181	1187
LOC115874061	2056	2216	2790	1964	1750	1397	1960	1958	1814
LOC115874062	4	1	1	2	1	0	3	0	1
LOC115874063	500	33	162	159	13	42	47	40	576
LOC115874064	85	82	24	14	38	36	34	35	48
LOC115874065	69	10	17	25	2	10	16	7	147
LOC115874066	80	18	97	40	11	12	12	16	60
LOC115874067	9	0	5	27	2	1	3	0	2
LOC115874068	27	25	34	16	12	38	19	24	17
LOC115874069	0	3	0	0	0	0	1	0	0
LOC115874070	60	65	74	59	75	66	56	38	59
LOC115874071	31	12	25	32	12	14	23	27	26
LOC115874072	74	34	34	56	36	45	50	42	37
LOC115874073	177	185	205	140	146	121	142	132	177
LOC115874074	1	3	4	1	2	0	1	1	3
LOC115874075	13	14	15	21	9	8	10	25	9
LOC115874076	1	1	1	0	1	0	2	0	1
LOC115874077	154	146	196	99	134	98	143	136	148
LOC115874078	75	128	116	116	81	94	94	66	108
LOC115874079	5	0	6	0	1	1	2	6	5
LOC115874080	62	92	70	56	63	31	80	52	46
LOC115874081	0	0	0	0	0	0	0	0	0
LOC115874082	2	0	10	4	3	4	7	2	7
LOC115874083	0	0	0	0	0	3	0	0	0
LOC115874084	72	45	83	58	52	40	66	67	31
LOC115874085	6	3	0	0	2	0	2	0	0
LOC115874086	5	6	6	1	9	6	10	9	2
LOC115874087	2	4	4	2	5	2	4	1	5
LOC115874088	3	6	7	0	3	3	4	3	4
LOC115874089	3	0	1	3	0	0	3	2	1
LOC115874090	52	62	62	40	34	62	61	31	62
LOC115874091	1	0	0	0	0	0	2	0	0
LOC115874092	0	0	0	0	1	0	1	0	0
LOC115874093	56	51	77	57	63	94	59	46	43
LOC115874094	0	2	0	0	0	0	2	0	0
LOC115874095	406	457	534	382	336	365	341	408	394
LOC115874096	13166	15987	22644	14290	11599	9381	15527	15386	12198
LOC115874097	10	12	9	4	5	8	3	6	13
LOC115874098	0	0	0	0	0	0	0	0	0
LOC115874099	14	12	26	16	7	9	12	12	11
LOC115874100	0	3	4	5	2	6	7	0	5
LOC115874101	1	2	0	2	0	3	2	0	0
LOC115874102	28322	30779	33249	17557	16734	22314	21002	22960	24825
LOC115874103	1274	1308	1102	715	508	913	602	770	1213
LOC115874104	195	97	24	11	16	84	13	125	90
LOC115874105	410	364	100	128	130	161	48	77	146
LOC115874106	17	7	12	7	2	1	7	3	7
LOC115874107	37	25	14	4	1	10	4	33	14
LOC115874108	1915	1892	2309	2205	2277	2124	2259	1689	1436
LOC115874109	21	61	32	27	35	28	43	16	43
LOC115874110	8	4	1	5	1	1	1	3	0
LOC115874111	7	3	18	4	7	5	14	1	3
LOC115874112	175	158	181	86	95	197	110	127	133
LOC115874113	587	535	539	328	357	276	510	327	307
LOC115874114	1163	1222	1324	1058	968	1119	1173	1058	1015
LOC115874115	237	268	261	222	254	224	260	252	237
LOC115874116	1243	1432	1704	1134	1046	891	1200	1414	1011
LOC115874117	921	1077	1113	844	762	982	887	739	899
LOC115874118	401	449	434	286	290	333	370	390	382
LOC115874119	1189	1555	1623	1075	960	1003	1188	1215	1318
LOC115874120	28	31	36	29	19	25	20	10	30
LOC115874121	0	0	1	0	0	1	0	0	0
LOC115874122	0	0	0	0	0	0	0	0	0
LOC115874123	1	0	0	0	0	0	0	0	0
LOC115874124	34	5	23	11	7	7	6	9	15
LOC115874125	27	47	41	25	41	50	28	46	37
LOC115874126	0	0	0	0	0	0	0	0	0
LOC115874127	0	0	0	0	0	0	0	0	0
LOC115874128	0	0	0	0	0	0	0	0	0
LOC115874129	1	0	0	1	0	0	0	0	0
LOC115874130	42	89	76	90	57	59	31	62	89
LOC115874131	0	0	0	0	0	0	0	0	0
LOC115874132	0	0	1	0	0	0	0	0	0
LOC115874133	12	10	7	5	6	6	4	8	11
LOC115874134	22	23	23	28	22	8	12	7	32
LOC115874135	8	0	3	0	4	0	1	0	1
LOC115874136	84	117	125	79	88	67	100	70	117
LOC115874137	0	0	0	0	0	0	0	0	0
LOC115874138	2093	2492	2701	1737	1715	1806	2118	1996	2171
LOC115874139	825	714	906	519	562	623	663	613	642
LOC115874140	1252	1332	1387	808	911	1110	894	890	1080
LOC115874141	5949	7190	7273	5460	5084	5599	5528	5750	6084
LOC115874142	61	64	78	92	89	47	101	79	96
LOC115874143	33	33	30	31	32	15	38	31	12
LOC115874144	1	0	0	0	0	0	1	0	0
LOC115874145	1013	1088	1300	805	845	881	894	807	939
LOC115874146	169	260	243	163	132	145	143	138	189
LOC115874147	2430	2581	2925	2258	2136	1943	2279	2191	2287
LOC115874148	4609	4711	5292	3953	3742	4180	4417	3905	4036
LOC115874149	993	1126	1167	807	821	912	841	802	919
LOC115874150	8	5	10	18	11	22	15	13	15
LOC115874151	655	977	859	709	671	681	701	543	806
LOC115874152	6963	7588	9065	5920	6430	6523	6891	6736	6865
LOC115874153	3151	2689	3447	2582	2322	2488	2938	2069	2216
LOC115874154	2	2	5	6	6	3	3	1	3
LOC115874155	0	0	0	0	1	0	0	0	0
LOC115874156	308	313	431	265	315	299	331	278	301
LOC115874157	454	525	629	376	414	456	410	359	484
LOC115874158	7	2	4	5	9	1	4	0	6
LOC115874159	8	6	11	4	0	7	7	2	5
LOC115874160	0	0	0	0	0	0	0	0	0
LOC115874161	0	2	0	0	0	0	0	0	1
LOC115874162	28	31	41	22	25	23	26	15	25
LOC115874163	34	24	33	28	20	15	51	28	22
LOC115874164	18	19	30	12	11	11	9	12	14
LOC115874165	0	3	2	0	2	0	1	4	0
LOC115874166	451	430	538	326	333	361	480	470	429
LOC115874167	0	0	0	0	0	0	0	0	0
LOC115874168	0	0	2	0	0	0	0	0	0
LOC115874169	33	5	23	22	3	4	10	9	94
LOC115874170	5	5	8	5	3	2	0	3	8
LOC115874171	0	0	0	0	0	0	0	0	0
LOC115874172	88	210	243	34	121	265	177	100	138
LOC115874173	1412	1397	1549	1172	1130	1309	1317	1058	1208
LOC115874174	70	42	19	9	15	29	9	6	18
LOC115874175	32	40	73	24	46	22	32	35	19
LOC115874176	265	272	271	229	191	162	203	186	198
LOC115874177	0	2	0	2	0	7	1	0	0
LOC115874178	0	0	0	0	0	0	0	0	0
LOC115874179	2	0	0	3	0	1	0	0	0
LOC115874180	1	2	0	0	4	1	5	7	4
LOC115874181	0	0	0	1	2	0	1	0	0
LOC115874182	0	0	0	0	0	0	0	0	0
LOC115874183	0	0	0	0	0	0	0	1	0
LOC115874184	0	0	0	0	0	0	1	0	0
LOC115874185	3	3	4	0	1	4	2	1	0
LOC115874186	10	12	16	14	13	15	2	12	13
LOC115874187	683	1191	1318	1068	699	1034	946	895	941
LOC115874188	19	29	42	23	22	42	18	9	25
LOC115874189	3	9	1	4	1	3	1	1	2
LOC115874190	11	23	13	1	14	14	13	15	18
LOC115874191	7	17	5	2	4	5	1	1	7
LOC115874192	119	117	151	82	44	169	39	116	145
LOC115874193	0	1	0	1	1	0	1	0	0
LOC115874194	4	7	1	0	0	1	0	1	5
LOC115874195	35	15	58	19	7	13	4	11	23
LOC115874196	0	0	0	0	0	0	0	0	0
LOC115874197	0	0	0	0	0	0	0	0	0
LOC115874198	0	0	2	1	0	0	1	0	0
LOC115874199	2148	2187	2359	1863	1770	1935	2045	1882	1891
LOC115874200	2385	2763	3038	2121	1916	1769	2421	1838	1916
LOC115874201	58	14	23	107	8	62	19	19	82
LOC115874202	0	0	1	0	1	0	2	1	1
LOC115874203	8839	12359	11250	10037	7898	7151	9632	9319	7948
LOC115874204	110	113	41	57	77	61	12	38	48
LOC115874205	515	77	61	90	71	207	99	84	253
LOC115874206	5	2	4	2	2	2	1	3	4
LOC115874207	3	10	17	3	4	9	5	1	8
LOC115874208	2	0	0	0	4	0	1	0	0
LOC115874209	599	602	712	715	667	566	672	493	553
LOC115874212	93	87	94	69	58	72	49	82	51
LOC115874213	0	0	1	0	2	0	1	1	0
LOC115874214	1	0	0	0	0	0	0	0	0
LOC115874215	3	0	0	0	0	0	1	4	0
LOC115874216	5	4	2	1	1	0	2	1	6
LOC115874217	2	4	1	2	0	3	0	0	1
LOC115874218	14	7	4	0	0	11	0	0	9
LOC115874219	21	12	22	5	0	7	10	8	24
LOC115874220	88	32	61	75	53	36	47	57	43
LOC115874221	2	0	0	1	0	0	2	0	0
LOC115874222	0	0	4	0	0	0	2	0	2
LOC115874223	0	2	2	0	0	0	1	1	0
LOC115874224	0	0	0	0	0	0	0	0	0
LOC115874225	6	2	8	5	2	3	2	7	3
LOC115874226	0	0	0	0	0	0	0	1	0
LOC115874227	0	0	3	0	0	0	0	3	0
LOC115874228	70	38	76	48	34	45	49	17	56
LOC115874229	0	0	0	0	0	0	0	0	0
LOC115874230	1	0	0	0	2	4	0	1	1
LOC115874231	16	17	24	6	11	14	17	10	15
LOC115874232	462	458	526	274	248	389	188	265	576
LOC115874233	0	2	2	1	0	0	1	2	1
LOC115874234	495	520	686	473	638	474	423	574	528
LOC115874235	5135	4340	5457	3573	3378	3898	4832	3937	3414
LOC115874236	1271	1146	1633	982	957	1001	1207	991	937
LOC115874237	7	24	13	13	1	8	8	9	24
LOC115874238	358	394	328	241	269	266	318	216	333
LOC115874239	2	0	0	0	2	0	0	0	3
LOC115874240	2190	1801	2616	1743	1622	1666	1994	1804	1659
LOC115874241	47	47	46	51	47	13	46	65	32
LOC115874242	10	13	37	19	17	7	10	12	12
LOC115874243	0	0	0	0	0	0	0	0	0
LOC115874244	0	0	0	0	0	0	0	0	0
LOC115874245	0	0	0	0	0	0	0	0	1
LOC115874246	0	0	2	0	1	1	0	0	1
LOC115874247	7120	10170	9923	6309	7985	7049	7760	7873	7906
LOC115874248	41	57	84	23	17	51	26	23	26
LOC115874249	0	0	0	0	1	0	0	0	0
LOC115874250	1	1	2	3	1	0	1	0	0
LOC115874251	18	5	12	9	2	6	7	8	2
LOC115874252	2338	2913	2657	1835	1782	1615	2225	1782	1888
LOC115874253	470	562	528	433	429	391	451	439	424
LOC115874254	399	531	585	363	397	318	413	459	480
LOC115874255	10865	9207	12839	7180	7548	7206	8795	8453	7966
LOC115874256	19	18	1	8	2	5	0	1	1
LOC115874257	1681	2063	2256	1633	1391	1478	1455	1544	1503
LOC115874258	6261	6159	6822	5247	5020	5337	5755	4658	5486
LOC115874259	265	411	385	239	227	139	292	367	298
LOC115874260	32	28	46	28	32	39	34	25	34
LOC115874261	456	470	512	430	333	351	382	271	381
LOC115874262	312	436	400	329	316	266	376	319	346
LOC115874263	5340	5443	5935	4462	3999	4577	4712	3813	4569
LOC115874264	6	7	1	2	0	3	4	6	5
LOC115874265	1270	1207	1556	954	1048	860	1105	1183	839
LOC115874266	15	2	0	1	3	4	0	0	0
LOC115874267	3	4	1	5	3	1	4	1	6
LOC115874268	25	37	45	31	54	26	35	24	28
LOC115874269	2	2	0	0	3	1	4	0	1
LOC115874270	0	2	0	0	0	3	0	0	0
LOC115874271	168	245	321	176	173	200	177	192	198
LOC115874272	4400	5389	4281	3533	3850	4029	3547	3954	3616
LOC115874273	564	645	661	389	527	526	471	513	498
LOC115874274	218	376	218	201	267	328	194	283	322
LOC115874275	2923	3082	3817	2571	2553	2428	2957	2591	2340
LOC115874276	12	1	1	1	0	1	0	1	1
LOC115874277	2	0	0	0	0	0	1	0	0
LOC115874278	21	23	18	20	23	17	12	7	18
LOC115874279	2	0	0	0	0	1	0	0	0
LOC115874280	1	4	6	3	2	2	1	6	1
LOC115874281	2	3	1	1	4	3	1	3	8
LOC115874282	0	0	0	0	0	0	0	0	0
LOC115874283	337	289	449	240	295	170	378	304	162
LOC115874284	0	0	0	0	0	0	0	0	0
LOC115874285	0	1	0	0	0	1	0	0	1
LOC115874286	2	0	3	0	1	1	3	0	0
LOC115874287	6	12	14	9	7	1	19	14	29
LOC115874288	0	0	0	1	0	0	0	0	0
LOC115874289	23	28	6	7	10	10	0	2	10
LOC115874290	791	194	362	199	65	113	222	86	171
LOC115874291	622	734	964	634	500	777	582	522	722
LOC115874292	140	212	181	127	141	155	159	58	191
LOC115874293	0	2	2	2	1	1	0	2	0
LOC115874294	0	0	0	0	0	0	0	0	0
LOC115874295	36	62	58	35	38	38	33	41	78
LOC115874296	0	0	0	0	0	0	0	0	0
LOC115874297	0	4	1	1	0	1	0	1	0
LOC115874298	789	122	333	708	61	446	196	151	969
LOC115874299	2	7	4	6	0	4	11	8	5
LOC115874300	13	21	22	16	6	15	18	17	22
LOC115874301	0	0	0	0	0	0	0	0	0
LOC115874302	3	8	10	1	2	3	6	0	4
LOC115874303	0	6	3	4	4	0	1	2	4
LOC115874304	0	1	8	0	6	3	3	1	11
LOC115874305	0	0	2	2	0	1	1	0	0
LOC115874306	0	0	1	0	0	0	0	0	1
LOC115874307	0	0	3	0	0	0	4	0	0
LOC115874308	140	197	219	110	142	124	94	117	128
LOC115874309	12	12	4	3	0	7	4	3	9
LOC115874310	7	2	5	3	0	6	8	8	12
LOC115874311	0	0	0	0	0	0	0	0	0
LOC115874312	99	184	74	79	68	156	30	94	124
LOC115874313	829	1158	1314	862	684	764	671	1130	1106
LOC115874314	0	3	0	2	0	3	2	2	0
LOC115874315	23	23	5	6	10	11	6	6	16
LOC115874316	3	6	18	7	4	5	10	17	10
LOC115874317	2	9	3	1	3	2	7	3	14
LOC115874318	56	31	54	24	13	19	19	33	37
LOC115874319	6	6	3	0	2	0	2	1	1
LOC115874320	0	0	0	0	0	1	1	0	0
LOC115874321	1	0	0	0	0	0	2	0	1
LOC115874322	5	5	3	14	9	2	5	11	4
LOC115874323	106	120	158	93	88	82	96	99	85
LOC115874324	24	30	27	22	22	45	32	21	32
LOC115874325	401	537	611	458	343	361	387	439	468
LOC115874326	688	778	882	657	683	634	713	632	638
LOC115874327	3	8	2	3	4	9	1	13	12
LOC115874328	6	33	23	18	8	19	18	12	22
LOC115874329	110	104	105	52	96	97	94	73	89
LOC115874330	3383	3690	4211	2938	2871	2987	2933	3104	3720
LOC115874331	85	97	99	37	40	58	84	79	100
LOC115874332	822	976	889	746	682	672	738	647	833
LOC115874333	4	4	1	0	2	2	1	3	4
LOC115874334	2961	3334	3325	2437	2580	3340	2578	2522	2943
LOC115874335	0	2	1	0	2	1	3	3	2
LOC115874336	0	0	0	0	0	0	0	0	0
LOC115874337	1413	1637	1744	1397	1066	1096	1378	1531	1191
LOC115874338	2909	2590	2798	2772	2360	2573	2956	2107	2335
LOC115874339	14	16	16	5	2	7	11	10	7
LOC115874340	54	35	49	26	54	42	30	36	21
LOC115874341	43	22	32	24	34	40	30	21	47
LOC115874342	2062	2745	2759	2045	1711	1820	2086	2505	2155
LOC115874343	496	631	793	495	509	457	533	484	585
LOC115874344	726	959	860	757	751	764	774	617	791
LOC115874345	5793	7743	7852	5716	5589	5925	5500	5549	7267
LOC115874346	3	0	2	0	0	0	0	0	0
LOC115874347	1500	1700	1670	1208	1149	1323	1422	931	1310
LOC115874348	1062	1348	1277	1016	830	832	1020	787	1051
LOC115874349	3	2	7	7	1	16	8	12	26
LOC115874350	216	144	321	219	213	86	341	348	158
LOC115874351	7162	7326	9300	6718	6105	5651	7356	6147	5650
LOC115874352	1077	964	1019	817	902	839	967	661	868
LOC115874353	1970	2179	2133	1750	1555	1623	1886	1533	1707
LOC115874354	8533	8210	8761	7076	6494	7453	7892	6189	6624
LOC115874355	3912	4165	3304	2458	2777	2777	2475	2530	3172
LOC115874356	65	87	69	82	70	58	64	50	76
LOC115874357	419	591	548	484	444	462	403	493	458
LOC115874358	7062	7404	7967	6195	6206	5902	6737	6767	6311
LOC115874359	0	0	0	0	0	0	0	0	0
LOC115874360	19678	21305	23291	19868	22074	18230	19627	17304	16782
LOC115874361	3191	3528	4138	2833	2920	2813	3148	2858	3121
LOC115874362	99	160	98	189	160	87	118	135	100
LOC115874363	1	0	3	0	3	0	0	0	0
LOC115874364	9985	11084	14119	8460	8376	9136	10398	10467	9282
LOC115874365	3909	3527	3879	4313	4410	3347	3575	4221	3215
LOC115874366	10137	11280	12996	8918	8632	8585	9563	8892	9125
LOC115874367	1437	1843	2261	1434	1266	1110	1378	1625	1431
LOC115874368	14	12	9	11	14	7	4	9	9
LOC115874369	5445	6572	6866	4199	4192	4768	4843	4769	5311
LOC115874370	4210	4494	5018	4798	4727	4191	4539	3918	4658
LOC115874371	12	4	7	7	5	17	9	15	21
LOC115874372	3168	4729	4025	3268	3350	3792	3041	3221	3921
LOC115874373	243	263	217	161	123	206	97	113	341
LOC115874374	107	121	104	63	30	100	33	47	179
LOC115874375	3	0	0	0	0	0	0	2	0
LOC115874376	1401	1702	1800	1305	1373	1415	1440	1409	1507
LOC115874377	0	7	3	1	3	3	1	5	4
LOC115874378	849	996	1072	741	683	650	872	587	838
LOC115874379	27	101	32	31	24	50	31	25	57
LOC115874380	1067	1167	1147	806	860	902	899	748	971
LOC115874381	850	944	1101	804	810	803	905	922	875
LOC115874382	1490	1740	2042	1398	1286	1402	1430	1328	1694
LOC115874383	1174	1503	1543	1052	1052	1105	1188	873	1126
LOC115874384	1403	1489	1719	1003	1167	1084	1208	1053	1276
LOC115874385	1165	1556	1522	1018	1099	1139	1100	1057	1273
LOC115874386	1074	1272	1271	873	876	1006	1067	784	1144
LOC115874387	1258	1583	1499	1041	1106	1252	1084	1212	1334
LOC115874388	231	87	128	306	34	438	133	95	471
LOC115874389	146	223	202	140	129	153	131	166	140
LOC115874390	1232	1474	1457	931	1010	665	1050	1291	1214
LOC115874391	45	68	22	20	35	48	3	4	43
LOC115874392	7	7	1	1	4	6	0	0	4
LOC115874393	105	147	167	104	93	66	106	91	119
LOC115874394	1	0	0	1	0	0	0	1	0
LOC115874395	125	349	221	162	126	231	142	110	200
LOC115874396	0	0	0	0	0	0	0	0	1
LOC115874397	275	305	336	250	251	280	199	226	294
LOC115874398	641	802	852	604	463	589	388	463	534
LOC115874399	21646	22362	24632	17141	14883	17880	19011	15956	18424
LOC115874400	7954	7641	9559	7415	7105	6708	6553	5944	6384
LOC115874401	1	2	1	1	0	0	1	0	0
LOC115874402	0	5	6	5	5	1	6	5	2
LOC115874403	1428	1792	1622	969	1081	1221	1056	1108	1377
LOC115874405	0	1	0	0	0	0	0	0	0
LOC115874406	0	0	0	0	0	0	0	0	0
LOC115874407	7	24	6	8	0	1	0	0	2
LOC115874408	0	0	0	0	0	0	0	0	0
LOC115874409	16	29	44	20	13	28	28	21	21
LOC115874410	0	0	1	0	0	0	0	0	1
LOC115874411	103	142	100	85	102	114	78	102	74
LOC115874412	71	89	58	36	30	34	24	30	37
LOC115874413	168	140	50	39	93	105	24	9	52
LOC115874414	840	1475	939	716	934	713	904	980	725
LOC115874415	3607	4141	4114	2030	2380	3078	2707	2621	2938
LOC115874416	0	1	0	4	2	0	0	0	1
LOC115874417	2	3	1	0	0	5	1	0	0
LOC115874418	2	0	0	0	0	0	2	0	0
LOC115874419	4	0	1	0	1	0	0	1	3
LOC115874420	60	86	14	46	35	43	5	5	41
LOC115874421	218	254	257	126	86	163	124	127	177
LOC115874422	38	15	63	34	65	40	45	19	42
LOC115874423	26	19	38	138	8	12	27	6	40
LOC115874424	8	2	2	33	5	1	2	4	1
LOC115874425	0	0	0	0	0	0	0	0	0
LOC115874426	5	10	16	15	7	7	22	20	8
LOC115874427	8	24	15	25	17	49	6	7	55
LOC115874428	0	0	0	0	0	0	0	0	0
LOC115874429	1	2	4	1	2	5	0	1	1
LOC115874430	189	132	173	141	127	74	196	142	88
LOC115874431	326	506	475	342	481	430	370	371	448
LOC115874432	24	7	7	6	9	2	3	9	2
LOC115874433	0	0	0	0	0	0	0	0	0
LOC115874434	5	1	6	0	1	6	0	1	3
LOC115874435	1	0	0	0	1	1	0	0	0
LOC115874436	0	0	0	0	0	0	0	0	0
LOC115874437	0	0	0	0	0	0	0	0	0
LOC115874438	487	378	343	193	130	258	193	136	219
LOC115874439	10	5	8	6	1	13	6	6	1
LOC115874440	0	0	1	1	0	1	0	0	0
LOC115874441	1	2	1	0	2	0	3	1	7
LOC115874442	1706	2306	2524	1431	1419	1018	1731	1826	1496
LOC115874443	0	6	0	0	1	0	0	0	0
LOC115874444	22	20	5	17	21	20	0	3	4
LOC115874445	0	1	0	0	0	0	0	0	0
LOC115874446	2	1	3	0	0	2	4	0	0
LOC115874447	14	16	9	12	16	15	11	19	12
LOC115874448	3	3	3	1	3	1	6	0	1
LOC115874449	2	0	1	0	0	1	0	0	0
LOC115874450	5	2	9	2	0	1	6	0	3
LOC115874451	0	1	0	0	0	0	2	0	2
LOC115874452	0	0	0	0	0	0	0	0	1
LOC115874453	15	1	0	0	0	0	0	3	0
LOC115874454	0	0	0	0	0	0	0	0	0
LOC115874455	66	109	1276	308	237	386	87	87	168
LOC115874456	907	1148	1347	847	805	826	921	924	967
LOC115874457	1	0	2	4	2	0	3	2	0
LOC115874458	1205	1387	1721	1043	1200	1095	1243	1131	1309
LOC115874459	3926	4454	4446	3217	3641	3920	3822	3478	4161
LOC115874460	120	144	190	194	134	172	217	161	226
LOC115874461	0	0	0	0	0	0	0	0	0
LOC115874462	6	5	11	8	3	5	6	1	1
LOC115874463	40	15	27	21	7	15	12	11	17
LOC115874464	246	244	316	153	199	176	225	140	187
LOC115874465	4	0	4	1	0	0	3	6	1
LOC115874466	5	4	2	1	2	4	8	0	7
LOC115874467	2	25	147	17	5	48	2	44	68
LOC115874468	0	0	0	0	0	0	0	0	0
LOC115874469	7	12	11	8	2	14	0	6	27
LOC115874470	0	0	0	0	0	0	0	0	0
LOC115874471	0	0	0	0	0	0	0	0	0
LOC115874472	3	3	6	0	2	0	4	0	3
LOC115874473	16	23	13	4	1	9	1	4	27
LOC115874474	0	1	0	1	0	0	5	0	0
LOC115874475	20	49	69	24	16	21	40	30	31
LOC115874476	24	23	4	3	1	7	2	0	3
LOC115874477	168	51	125	207	33	80	58	373	94
LOC115874478	126	91	140	78	85	61	82	105	60
LOC115874479	0	0	1	0	0	0	0	0	0
LOC115874480	496	523	462	495	475	532	426	452	512
LOC115874481	76	55	63	44	48	66	56	66	58
LOC115874482	15	5	175	6	2	4	7	0	248
LOC115874483	39	32	28	27	32	20	31	24	42
LOC115874484	0	0	0	0	0	0	0	0	0
LOC115874485	0	0	0	0	0	0	0	0	0
LOC115874486	91	111	88	52	46	82	73	32	86
LOC115874487	2	9	4	2	4	8	0	0	0
LOC115874488	2	1	0	0	0	0	1	0	0
LOC115874489	2531	3039	3132	2449	2320	2633	2573	2197	2631
LOC115874490	0	0	0	0	0	0	0	0	0
LOC115874491	0	0	0	0	0	0	0	0	0
LOC115874492	7	12	3	13	4	5	5	2	0
LOC115874493	0	6	6	4	1	6	5	4	9
LOC115874494	0	0	0	0	0	0	1	0	1
LOC115874495	0	0	0	0	0	0	1	0	0
LOC115874496	0	0	0	0	0	0	0	0	0
LOC115874497	2	0	0	0	0	0	0	0	0
LOC115874498	62	37	60	49	31	33	25	27	67
LOC115874499	8765	9540	10430	7177	7391	7617	8292	8011	7849
LOC115874500	107	115	31	57	78	79	5	4	42
LOC115874501	171	139	274	106	101	119	144	103	126
LOC115874502	0	2	6	1	2	0	6	0	1
LOC115874503	20	3	5	9	1	1	0	3	133
LOC115874504	21	16	25	28	34	23	13	29	31
LOC115874505	69	26	32	51	26	23	72	53	27
LOC115874506	1654	1908	2030	1297	1429	1592	1526	1618	1535
LOC115874507	270	320	329	283	271	303	251	218	338
LOC115874508	3926	5430	6811	5655	5861	5559	7102	5032	5116
LOC115874509	7009	7361	9672	7007	6065	5401	7790	7189	5685
LOC115874510	280	424	253	222	245	285	387	383	233
LOC115874511	154	141	78	92	97	116	65	76	107
LOC115874512	57	41	33	20	17	16	18	20	94
LOC115874513	633	578	645	471	504	461	491	478	570
LOC115874514	186	204	190	154	188	138	180	128	215
LOC115874515	31287	35614	38050	25609	25038	22662	27139	26146	27598
LOC115874516	844	937	1026	835	729	759	787	775	820
LOC115874517	754	1030	937	679	861	882	1213	829	726
LOC115874518	0	0	2	0	1	0	1	0	2
LOC115874519	557	775	824	529	532	619	682	607	710
LOC115874520	0	0	0	0	0	1	0	0	0
LOC115874521	0	0	0	0	0	0	0	0	0
LOC115874522	0	2	24	0	0	0	2	0	0
LOC115874523	294	328	300	203	175	204	157	163	328
LOC115874524	1377	1872	1494	1380	1306	1299	1350	1314	1444
LOC115874525	33772	38341	48735	31940	33677	34739	33491	32877	36750
LOC115874526	3704	2526	2756	2804	1972	1910	2660	1750	1997
LOC115874527	19	19	11	14	13	8	10	5	11
LOC115874528	15	8	12	6	12	8	19	25	14
LOC115874529	1105	1198	1515	868	960	852	1073	807	916
LOC115874530	785	586	987	754	728	648	792	788	592
LOC115874531	3019	2884	3726	2526	2523	2516	2658	2504	2561
LOC115874532	1965	2371	2584	1735	1813	2095	1836	1713	2298
LOC115874533	1735	2202	2262	1295	1294	1693	1586	1355	1898
LOC115874534	6829	8653	8487	5925	6689	5801	7280	6946	6580
LOC115874535	32	43	42	6	14	25	23	19	39
LOC115874536	410	563	516	416	451	439	424	346	436
LOC115874537	40321	47949	56051	37912	36663	33729	40384	39162	37622
LOC115874538	89	137	138	82	70	88	86	77	128
LOC115874539	11732	13573	14308	7116	8842	8155	10019	10242	9525
LOC115874540	227	218	238	174	169	155	168	117	172
LOC115874541	2058	2352	2291	1589	1517	1771	1662	1835	2015
LOC115874542	3864	4048	4018	3034	2815	3281	3220	3030	3343
LOC115874543	2	4	0	2	0	0	0	1	2
LOC115874544	9	11	3	4	5	3	8	1	13
LOC115874545	2307	1817	2812	1866	1762	1705	2037	1673	1924
LOC115874546	1290	913	1236	1194	565	1337	801	824	1236
LOC115874547	906	798	1001	1191	891	864	866	666	1132
LOC115874548	407	451	434	377	390	382	383	340	387
LOC115874549	1046	1064	1354	1103	1084	1220	1071	1100	1255
LOC115874550	63	56	68	71	52	69	46	47	79
LOC115874551	190	172	152	106	30	119	28	88	215
LOC115874552	681	790	808	582	639	744	602	598	707
LOC115874553	49	54	24	30	29	38	16	33	57
LOC115874554	0	3	1	0	0	0	0	2	2
LOC115874555	719	962	853	651	671	784	692	496	870
LOC115874556	290	219	329	188	190	187	235	228	219
LOC115874557	1143	1360	1573	1122	1051	1262	1109	1319	1155
LOC115874558	3	2	1	1	1	0	1	0	2
LOC115874559	0	1	0	0	0	0	3	2	0
LOC115874560	17	19	153	20	10	11	20	22	34
LOC115874561	611	705	783	492	520	546	581	478	557
LOC115874562	158	214	189	164	100	96	165	74	129
LOC115874563	1412	1914	2012	1342	1223	1533	1301	1596	1570
LOC115874564	3	0	0	0	1	2	2	0	0
LOC115874565	77	229	1358	165	32	411	21	387	298
LOC115874566	2	0	0	0	0	0	0	0	0
LOC115874567	1861	1774	2234	1423	1461	1412	1651	1553	1507
LOC115874568	26	30	7	0	0	7	0	16	10
LOC115874569	8	5	4	1	0	0	4	7	1
LOC115874570	88	95	116	76	66	103	37	59	116
LOC115874571	0	0	0	0	1	0	0	0	0
LOC115874572	2	0	1	0	0	1	0	0	1
LOC115874573	408	397	463	381	317	291	498	390	300
LOC115874574	6	3	14	0	3	0	3	5	5
LOC115874575	2	3	0	0	0	1	0	0	0
LOC115874576	0	0	0	0	0	0	1	0	0
LOC115874577	0	2	2	1	1	2	1	0	0
LOC115874578	3055	3677	4083	3171	2705	2587	3193	3099	2671
LOC115874579	0	0	0	0	0	0	0	0	0
LOC115874580	15	6	19	13	4	0	6	1	18
LOC115874581	1	2	1	1	0	1	0	0	2
LOC115874582	9	30	0	7	6	1	0	1	3
LOC115874583	49	36	77	34	41	44	43	32	52
LOC115874584	0	0	0	0	0	0	0	0	0
LOC115874585	5	1	0	0	0	0	0	0	0
LOC115874586	1549	2417	1798	1675	1629	1428	1508	1961	1815
LOC115874587	50	60	39	12	23	16	24	34	48
LOC115874588	4872	5687	6874	4190	4131	4420	4709	4455	4920
LOC115874589	152	196	220	81	96	135	99	126	217
LOC115874590	713	865	874	411	436	499	384	523	704
LOC115874591	1	2	0	0	0	0	0	0	0
LOC115874592	4863	5249	5695	3709	3971	4375	4484	4454	4106
LOC115874593	1004	1596	1301	914	1029	1251	1062	991	1183
LOC115874594	687	759	760	595	590	583	633	493	594
LOC115874595	415	458	447	290	252	448	301	309	378
LOC115874596	1813	2603	2354	1820	1992	2135	1640	1561	2020
LOC115874597	137	21	7	0	0	18	45	2	6
LOC115874598	19	22	6	12	11	21	9	7	8
LOC115874599	219	183	174	237	160	172	158	112	193
LOC115874600	1166	1340	1400	1006	1019	989	1113	1188	1052
LOC115874601	833	1012	1066	835	788	895	899	780	878
LOC115874602	4829	5248	5796	4436	3995	4768	4591	4521	5086
LOC115874603	19	9	6	6	3	9	11	11	18
LOC115874604	0	0	0	0	0	0	0	0	0
LOC115874605	8	4	21	5	9	15	8	8	9
LOC115874606	824	835	1001	765	700	677	826	709	744
LOC115874607	48	42	38	21	29	29	25	32	15
LOC115874608	116	39	47	55	10	37	29	15	67
LOC115874609	223	181	61	72	37	171	32	101	127
LOC115874610	308	323	86	113	126	136	58	100	137
LOC115874611	159	119	160	98	131	129	113	100	128
LOC115874612	0	0	0	0	3	0	1	1	1
LOC115874613	2	0	5	0	2	1	0	3	0
LOC115874614	0	0	0	0	1	0	0	0	0
LOC115874615	164	171	228	160	136	145	119	166	220
LOC115874616	5222	5279	6048	4431	3329	3781	4214	4155	4825
LOC115874617	33	16	22	29	8	33	12	7	76
LOC115874618	43	8	23	26	7	9	9	16	81
LOC115874619	2033	2145	2509	1861	1678	1802	1908	1639	1763
LOC115874620	1672	2830	4108	17209	7288	28908	2360	4339	7103
LOC115874621	15	29	20	15	14	12	16	17	19
LOC115874622	92	4	12	93	3	25	6	31	105
LOC115874623	0	0	3	1	1	0	0	0	1
LOC115874624	0	0	3	0	0	0	0	0	0
LOC115874625	1659	1952	2060	1414	1520	1554	1640	1467	1464
LOC115874626	9160	10842	13887	8975	8218	7946	9135	9212	9008
LOC115874627	2660	2789	2980	2445	2270	2501	2291	2432	2706
LOC115874628	10217	11205	15181	10090	10162	10013	11098	10727	9176
LOC115874629	552	672	804	467	427	392	471	593	646
LOC115874630	2063	2857	2689	1928	2049	2368	2071	2100	2577
LOC115874631	1473	1914	1955	1484	1562	1423	1416	1378	1746
LOC115874632	45	85	98	102	48	43	66	27	70
LOC115874633	8065	10331	10993	7860	6703	4967	7699	8294	7183
LOC115874634	0	0	1	1	0	2	0	0	0
LOC115874635	6	4	1	0	2	5	2	1	5
LOC115874636	0	0	0	1	1	0	0	0	0
LOC115874637	0	1	0	0	0	0	0	0	0
LOC115874638	3	6	5	7	1	4	7	7	5
LOC115874639	78	75	96	66	79	70	78	80	102
LOC115874640	3560	4059	4484	3379	3206	3473	3200	2945	4223
LOC115874641	2737	2373	3701	2608	2322	2185	3054	1872	2083
LOC115874642	49	57	27	30	15	38	39	61	31
LOC115874643	91	100	76	57	46	66	52	64	78
LOC115874644	6234	6149	8441	4878	4231	4918	5133	4308	5325
LOC115874645	4	4	8	7	1	6	4	6	4
LOC115874646	2542	2976	3162	2377	2548	2596	2711	2181	2700
LOC115874647	351	470	563	298	344	290	339	342	386
LOC115874648	88	76	59	59	32	79	24	15	55
LOC115874649	26	22	23	20	20	29	15	15	23
LOC115874650	47	71	55	41	46	51	51	30	61
LOC115874651	24	44	27	21	25	39	20	6	25
LOC115874652	2	1	0	0	0	0	0	2	0
LOC115874653	0	0	0	0	0	0	0	0	0
LOC115874654	747	769	872	803	648	663	772	738	650
LOC115874655	13	21	13	8	3	15	10	12	16
LOC115874656	80	101	129	90	69	103	118	97	135
LOC115874657	159	129	60	35	13	86	9	77	134
LOC115874658	0	3	0	0	0	0	0	0	0
LOC115874659	23	27	22	46	28	38	19	5	20
LOC115874660	0	0	0	0	0	0	0	0	0
LOC115874661	54	67	14	20	21	35	3	5	28
LOC115874662	8	0	0	0	1	0	1	0	4
LOC115874663	191	261	187	126	182	142	103	178	195
LOC115874664	90	125	75	68	94	102	66	73	102
LOC115874665	1546	1839	1861	1356	1186	1315	1440	1323	1276
LOC115874666	2527	3364	2913	2052	2333	2619	2229	2311	2889
LOC115874667	756	1009	866	749	651	605	734	666	779
LOC115874668	582	734	662	566	631	464	591	651	603
LOC115874669	825	1076	1148	736	804	882	753	834	899
LOC115874670	796	1135	1152	733	841	763	823	765	935
LOC115874671	2750	3278	3234	2586	2153	2018	2424	2900	2644
LOC115874672	0	2	1	0	1	2	0	0	0
LOC115874673	1683	1506	346	487	630	689	155	127	637
LOC115874674	80	81	133	27	92	170	55	107	110
LOC115874675	1	9	7	1	6	1	1	1	1
LOC115874676	102	119	77	53	40	117	47	84	125
LOC115874677	299	291	428	269	304	323	238	461	343
LOC115874678	5182	8438	6271	4873	4164	6148	5249	5103	5452
LOC115874679	1001	1442	1140	883	666	778	813	900	920
LOC115874680	12	12	3	1	4	2	1	1	4
LOC115874681	15	22	13	8	9	10	13	9	26
LOC115874682	1995	2207	2681	1929	1709	1339	1978	2074	1620
LOC115874683	10175	10259	13241	8196	9495	9148	9229	10160	10802
LOC115874684	196	239	269	197	144	246	207	177	202
LOC115874685	1420	1310	1756	1071	829	707	1359	1013	1131
LOC115874686	16178	18429	21499	14119	13854	13693	16010	15566	13397
LOC115874687	31	37	26	21	17	28	33	67	43
LOC115874688	474	595	550	456	443	523	415	421	437
LOC115874689	1234	1665	1577	1121	896	1487	894	1030	1421
LOC115874690	721	699	132	153	191	291	20	96	262
LOC115874691	65	46	46	23	81	55	56	24	43
LOC115874692	0	0	0	0	0	0	0	0	0
LOC115874693	29	27	24	8	10	33	28	29	17
LOC115874694	2514	3338	3134	2308	2127	2225	2348	2180	2885
LOC115874695	1153	1342	1497	1079	1020	1116	1150	1062	1101
LOC115874696	210	265	237	170	174	155	159	157	226
LOC115874697	565	710	719	540	555	419	510	521	534
LOC115874698	699	798	909	592	582	484	616	543	757
LOC115874699	1048	1133	1256	924	910	852	1101	820	982
LOC115874700	860	931	1178	796	854	692	856	742	843
LOC115874701	3505	3847	4457	3051	3093	3092	3545	3512	3001
LOC115874702	5200	6401	6543	4893	4936	5560	4705	4727	5497
LOC115874703	4	24	24	393	250	993	3	26	46
LOC115874704	410	356	343	239	303	328	317	228	292
LOC115874705	846	483	492	242	158	233	61	267	479
LOC115874706	53	33	250	39	21	21	15	27	142
LOC115874707	1319	1357	1353	951	1016	1263	973	1242	1483
LOC115874708	1797	2158	2435	1950	1698	1521	2114	2112	1573
LOC115874709	13	12	22	8	6	11	7	4	13
LOC115874710	110	85	39	55	23	20	19	24	44
LOC115874711	27	21	15	32	13	17	39	23	30
LOC115874712	409	437	298	266	229	309	246	310	337
LOC115874713	21663	21065	32992	22683	18949	21331	23786	21437	17916
LOC115874714	721	761	810	628	666	625	649	667	624
LOC115874715	3496	5623	4251	2741	3050	2733	2706	3937	3269
LOC115874716	471	512	574	480	389	449	449	429	503
LOC115874717	653	796	667	414	220	814	426	453	812
LOC115874718	852	1630	1252	1617	1465	2532	1258	1359	1778
LOC115874719	1696	1673	2984	2093	971	2224	2250	2056	1596
LOC115874720	450	554	717	469	428	496	400	635	730
LOC115874721	50	13	21	27	4	12	23	4	80
LOC115874722	77	11	17	10	8	21	8	0	255
LOC115874723	385	420	486	330	340	380	358	388	366
LOC115874724	107	133	151	96	125	67	90	115	97
LOC115874725	5094	5853	6231	4768	4264	5210	4775	4726	4832
LOC115874726	49	69	90	36	60	46	46	19	65
LOC115874727	3720	4718	4512	3214	3415	3901	3751	3371	3931
LOC115874728	459	572	649	539	582	458	485	542	527
LOC115874729	563	611	730	518	499	468	554	518	476
LOC115874730	7461	7888	8976	6054	6674	7768	6340	7569	7691
LOC115874731	228	233	302	191	230	127	241	167	207
LOC115874732	1437	1589	1689	1080	1232	1186	1204	1319	1332
LOC115874733	3436	4441	3692	2575	2412	3729	2123	2223	3264
LOC115874734	28	15	29	15	14	15	2	12	19
LOC115874735	4249	4178	4292	2494	2649	3225	3161	3499	4419
LOC115874736	1814	2423	2430	1564	1614	1561	1792	1796	2148
LOC115874737	9	9	15	4	2	8	7	19	5
LOC115874738	8	10	4	5	6	10	13	11	12
LOC115874739	1073	1120	1393	754	731	882	914	814	978
LOC115874740	175	221	279	188	169	158	192	196	208
LOC115874741	5	2	0	2	0	2	2	0	3
LOC115874742	3159	2994	3396	2406	2352	2464	2603	2370	2482
LOC115874743	459	354	622	389	258	366	391	404	308
LOC115874744	0	0	0	1	0	0	0	0	1
LOC115874745	266	218	205	230	249	235	239	216	303
LOC115874746	23	4	13	12	13	19	23	14	23
LOC115874747	110	59	92	30	49	58	86	50	51
LOC115874748	2091	2510	2525	2055	1860	1971	2025	2199	2185
LOC115874749	3	0	0	0	0	0	0	0	0
LOC115874750	681	830	896	718	539	699	690	685	716
LOC115874751	17	21	15	9	14	1	20	11	19
LOC115874752	8404	7243	9340	6633	7459	8037	8754	6767	6991
LOC115874753	1	1	0	0	0	1	0	0	0
LOC115874754	60	50	14	14	1	30	6	28	30
LOC115874755	493	508	596	405	472	415	458	538	527
LOC115874756	358	501	416	349	301	341	300	370	323
LOC115874757	198	165	123	105	82	156	124	146	196
LOC115874758	1039	1085	1416	817	868	924	904	808	1087
LOC115874759	9	5	1	9	0	4	0	0	4
LOC115874760	4	13	6	1	3	6	7	2	1
LOC115874761	5	2	1	2	3	5	4	0	0
LOC115874762	6	2	1	1	0	6	5	2	2
LOC115874763	33	32	27	21	21	23	21	29	29
LOC115874764	4	2	2	4	1	0	0	0	4
LOC115874765	1	4	3	0	0	1	3	1	2
LOC115874766	0	0	0	0	0	0	0	0	0
LOC115874767	52	55	56	42	33	49	65	39	63
LOC115874768	1	0	1	1	0	0	0	0	0
LOC115874769	842	1052	1153	847	797	706	867	855	802
LOC115874770	1243	1447	1531	959	1038	1268	1097	854	1263
LOC115874771	896	1182	1130	860	855	919	949	849	1017
LOC115874772	813	853	885	708	607	642	805	608	606
LOC115874773	1925	2307	2474	1751	1676	1963	1816	1956	2171
LOC115874774	13	5	22	16	10	1	25	5	9
LOC115874775	250	227	304	188	193	201	159	213	185
LOC115874776	975	1140	1486	976	1015	1105	1108	889	1037
LOC115874777	890	884	854	601	687	802	628	713	780
LOC115874778	0	0	0	0	0	0	0	0	0
LOC115874779	531	694	704	561	436	532	648	858	767
LOC115874780	20	14	20	8	6	5	10	5	9
LOC115874781	3607	3662	3243	2872	2613	3403	2947	2369	2966
LOC115874782	347	380	347	382	303	313	315	295	355
LOC115874783	16388	18164	19382	11235	11657	12219	15611	9906	13687
LOC115874784	3452	3530	3562	3026	2632	2998	3118	2483	2957
LOC115874785	279	115	196	249	195	76	156	218	182
LOC115874786	0	3	0	0	0	2	0	0	0
LOC115874787	4	4	7	1	2	4	0	7	8
LOC115874788	4	4	0	2	0	2	0	0	2
LOC115874789	1	1	5	2	1	1	0	0	2
LOC115874790	2147	188	2620	617	1120	989	2579	1922	2560
LOC115874791	13738	17734	14694	10009	9180	11648	11508	10202	16778
LOC115874792	1310	1031	1576	826	508	609	1200	565	816
LOC115874793	1282	1442	1512	1000	956	1035	1082	1055	1257
LOC115874794	1848	1754	2249	1581	1667	2266	1492	1614	1870
LOC115874795	113	142	134	154	116	106	73	110	115
LOC115874796	282	328	411	272	283	250	316	231	239
LOC115874797	957	1359	1340	1128	988	943	1124	1059	1056
LOC115874798	2820	2944	3050	2273	2078	2470	2494	2191	2516
LOC115874799	384	552	528	449	400	366	452	456	453
LOC115874800	947	924	982	755	724	562	802	686	782
LOC115874801	3281	4210	4253	3067	3045	3061	3158	3503	3430
LOC115874802	110	139	111	78	53	93	61	273	129
LOC115874803	2694	2858	2841	2105	1728	2036	2222	1959	2194
LOC115874804	4639	5566	6786	4338	4597	4651	4933	5092	5068
LOC115874805	0	0	0	0	0	0	0	0	0
LOC115874806	8	3	6	3	0	9	1	5	12
LOC115874807	120	153	184	135	138	142	163	126	165
LOC115874808	192	265	222	141	113	153	146	108	198
LOC115874809	34429	46605	39464	35483	37346	44372	36068	33459	33665
LOC115874810	0	0	0	0	0	0	0	0	0
LOC115874811	338	266	167	80	63	164	48	155	259
LOC115874812	0	0	0	0	0	0	0	0	0
LOC115874813	26	37	42	18	28	23	50	31	22
LOC115874814	3	0	2	2	0	1	3	1	2
LOC115874815	5	11	9	1	0	4	4	4	3
LOC115874816	895	631	497	340	70	581	34	527	791
LOC115874817	3	7	3	0	0	2	0	1	5
LOC115874818	7	6	0	2	5	3	3	1	1
LOC115874819	0	0	0	0	0	0	0	0	0
LOC115874820	118	169	164	108	145	125	134	152	115
LOC115874821	250	319	336	270	222	230	298	221	300
LOC115874822	1124	1117	1634	1056	965	790	1168	1146	884
LOC115874823	73	84	75	52	54	13	49	62	55
LOC115874824	372	298	275	227	146	246	112	146	261
LOC115874825	1157	1026	1146	1030	838	992	1129	681	939
LOC115874826	14	43	1083	170	63	407	44	32	141
LOC115874827	619	560	715	466	549	603	538	604	655
LOC115874828	85	125	101	80	64	62	72	40	91
LOC115874829	3593	4742	4085	1781	2242	1761	2501	2541	2200
LOC115874830	365	233	378	123	93	183	123	139	276
LOC115874831	0	0	0	0	0	0	0	0	0
LOC115874832	19	12	13	7	7	4	13	7	8
LOC115874833	212	172	94	48	71	87	29	76	95
LOC115874834	386	432	501	311	382	324	343	367	339
LOC115874835	561	815	744	563	642	793	535	563	959
LOC115874836	207	252	359	247	243	310	233	270	388
LOC115874837	484	597	677	430	428	502	459	529	577
LOC115874838	27	12	29	51	21	34	37	23	17
LOC115874839	0	1	0	0	1	0	0	0	4
LOC115874840	0	0	0	0	0	0	0	0	0
LOC115874841	2	1	3	2	0	6	1	1	2
LOC115874848	0	0	0	0	0	0	0	0	1
LOC115874849	0	2	0	0	0	0	0	2	0
LOC115874850	0	2	0	2	0	1	0	0	4
LOC115874851	12	9	11	0	1	0	2	0	5
LOC115874852	0	4	1	1	1	0	4	0	2
LOC115874853	9	7	9	9	5	10	6	9	0
LOC115874854	2	0	0	2	5	0	4	0	1
LOC115874855	78	56	42	30	29	23	20	13	46
LOC115874856	358	352	412	275	319	338	334	314	290
LOC115874857	89	53	26	26	20	18	11	3	15
LOC115874858	0	0	0	0	0	0	0	0	0
LOC115874859	0	0	0	0	0	0	0	0	0
LOC115874860	41	38	38	28	35	22	24	25	32
LOC115874861	2140	2596	3005	1878	2092	1869	2068	2010	2111
LOC115874862	19	18	31	20	15	9	7	13	13
LOC115874863	18	22	12	3	14	25	18	15	29
LOC115874864	0	0	0	0	0	0	0	0	0
LOC115874865	0	0	0	0	0	0	0	0	0
LOC115874866	1	0	2	2	0	0	0	0	0
LOC115874867	16	11	6	0	5	4	3	6	4
LOC115874868	20	23	25	24	9	11	9	30	16
LOC115874869	2885	3135	3218	2816	2188	2118	2697	2295	2240
LOC115874870	0	0	0	0	2	0	1	0	0
LOC115874871	3	2	1	5	1	2	5	6	1
LOC115874872	2	0	0	0	0	0	0	0	0
LOC115874873	0	0	1	0	0	0	0	0	0
LOC115874874	3	1	4	0	0	1	0	2	5
LOC115874875	0	4	1	0	0	2	0	0	0
LOC115874876	14	4	1	2	4	6	0	5	5
LOC115874877	1	0	3	0	3	0	0	0	0
LOC115874878	607	655	831	507	581	510	606	593	530
LOC115874879	5	2	6	1	1	1	2	0	0
LOC115874880	66	29	66	28	17	24	49	35	19
LOC115874881	3	16	3	7	2	1	4	6	7
LOC115874882	10	5	13	8	7	7	15	13	22
LOC115874883	15	13	28	13	14	12	9	16	7
LOC115874884	1	0	2	0	0	0	0	1	0
LOC115874885	493	677	827	355	305	264	409	316	372
LOC115874886	0	0	0	0	0	0	0	0	0
LOC115874887	0	0	2	0	1	0	0	1	0
LOC115874888	3385	3645	4010	2761	2737	3148	2819	2783	3050
LOC115874889	1909	1930	2043	1537	1522	1620	1698	1514	1774
LOC115874890	2234	2640	2576	1908	1786	2175	1945	2008	2227
LOC115874891	745	1386	1108	894	741	747	985	833	961
LOC115874892	4	5	1	0	4	6	0	4	2
LOC115874893	0	0	0	0	0	0	0	0	1
LOC115874894	4	4	8	1	3	3	2	7	6
LOC115874895	1502	633	1916	204	105	169	199	121	276
LOC115874896	28	43	34	37	44	30	26	26	31
LOC115874897	0	0	0	0	0	0	0	2	0
LOC115874898	10	6	8	2	4	7	1	1	10
LOC115874899	95	76	123	93	70	121	90	71	120
LOC115874900	3198	3345	3961	2739	2877	2826	3044	3116	3094
LOC115874901	5	7	2	8	2	3	3	4	11
LOC115874902	0	0	1	0	0	0	0	0	0
LOC115874903	0	0	0	0	0	0	0	0	0
LOC115874904	0	0	0	0	0	0	0	0	0
LOC115874905	0	0	0	0	0	0	0	0	0
LOC115874906	0	0	1	0	0	0	1	0	0
LOC115874907	29	2	3	16	0	9	2	0	5
LOC115874908	0	0	0	0	0	0	0	0	0
LOC115874909	0	1	0	0	0	1	0	0	0
LOC115874910	0	1	1	0	0	0	0	0	0
LOC115874911	87	125	120	49	53	62	72	71	82
LOC115874912	5591	5813	7805	5865	5045	4374	4670	4501	4700
LOC115874913	933	1215	1208	922	760	681	1024	856	919
LOC115874914	10	16	36	29	31	13	25	16	31
LOC115874915	4	4	4	6	2	3	5	1	3
LOC115874916	521	774	758	698	643	818	603	609	784
LOC115874917	680	804	792	614	743	762	700	611	789
LOC115874918	10736	12773	12960	8850	8919	9888	9656	9297	10940
LOC115874919	3536	5024	4680	3665	3593	4475	3571	3776	4385
LOC115874920	587	733	802	549	583	675	591	583	554
LOC115874921	305	333	429	290	234	252	314	304	257
LOC115874922	3	8	13	8	8	5	5	6	4
LOC115874923	1	1	0	0	0	0	0	0	0
LOC115874924	0	4	0	1	0	0	0	1	5
LOC115874925	8414	9283	9870	7323	7030	7577	7657	7479	7837
LOC115874926	3054	4017	4105	2839	2833	2908	3141	2829	2790
LOC115874927	6	1	7	0	1	0	1	5	5
LOC115874928	310	310	374	228	255	204	225	326	339
LOC115874929	1000	1047	1177	780	831	841	902	938	940
LOC115874930	3	1	7	1	5	2	8	1	2
LOC115874931	1349	1819	2010	1808	1338	1278	1673	1613	1459
LOC115874932	0	3	2	0	0	4	0	1	2
LOC115874933	4841	5557	5798	4083	3747	4054	4547	4481	4405
LOC115874934	133	145	186	133	127	138	83	171	171
LOC115874935	758	727	982	569	580	661	741	694	598
LOC115874936	2208	2151	2576	1574	1547	1246	1950	2047	1632
LOC115874937	20	14	16	15	8	15	8	20	7
LOC115874938	10567	15119	13660	9756	8054	11439	10702	10267	11022
LOC115874939	17	4	18	3	4	2	12	7	3
LOC115874940	2565	2694	2880	2334	2196	2341	2434	1996	2345
LOC115874941	393	481	510	393	327	284	351	314	415
LOC115874942	7	10	7	5	2	3	0	1	3
LOC115874943	4612	6346	5599	4565	3955	5195	4251	4168	5923
LOC115874944	440	567	609	395	393	379	382	376	422
LOC115874945	226	261	318	230	219	145	257	218	261
LOC115874946	0	0	0	0	0	0	1	0	1
LOC115874947	29	39	9	30	23	39	5	1	13
LOC115874948	0	3	1	0	0	0	0	0	2
LOC115874949	47	50	52	33	36	54	28	75	45
LOC115874950	12	16	18	14	14	8	12	18	4
LOC115874951	0	0	0	0	0	1	0	0	1
LOC115874952	1584	2338	1434	995	1107	1375	880	1050	1564
LOC115874953	27237	29714	34164	25508	25111	25166	27235	25486	26301
LOC115874954	0	4	1	2	4	1	5	3	0
LOC115874955	9	13	18	4	0	7	3	10	9
LOC115874956	0	0	0	0	0	0	0	0	0
LOC115874957	3	0	2	0	0	0	0	0	0
LOC115874958	0	0	0	0	0	0	0	0	0
LOC115874959	4	3	5	5	6	2	1	6	1
LOC115874960	7336	3796	9444	4864	6072	5088	7124	5947	5366
LOC115874961	36	43	21	36	31	31	44	32	35
LOC115874962	1260	1616	1229	842	856	1091	870	936	1138
LOC115874963	8040	8840	11197	6212	6651	5236	7209	10130	7531
LOC115874964	783	954	898	749	749	789	749	745	782
LOC115874965	1	0	0	0	0	1	0	0	1
LOC115874966	0	0	0	0	0	0	0	0	0
LOC115874967	0	0	0	0	2	0	0	3	1
LOC115874968	917	850	481	456	620	567	270	217	642
LOC115874969	98	259	329	152	205	235	139	137	287
LOC115874970	0	0	0	0	0	0	0	0	0
LOC115874971	34	24	32	28	22	26	22	13	29
LOC115874972	1	0	0	3	3	1	1	0	0
LOC115874973	0	2	0	0	0	3	1	0	1
LOC115874974	0	0	0	0	0	0	0	0	0
LOC115874975	182	248	36	41	84	57	14	8	86
LOC115874976	10	17	9	2	9	8	3	3	8
LOC115874977	2	0	0	4	5	1	0	0	3
LOC115874978	542	659	644	432	441	397	461	423	532
LOC115874979	2425	2315	1405	945	850	1309	1057	1127	1439
LOC115874980	1356	1352	1561	1056	1214	1138	1370	1134	1053
LOC115874981	6	12	13	4	9	7	15	15	26
LOC115874982	434	878	512	222	323	218	370	353	561
LOC115874983	0	0	0	0	0	0	0	0	0
LOC115874984	0	1	0	0	0	0	0	0	1
LOC115874985	1	0	2	0	0	0	0	1	0
LOC115874986	0	0	0	0	0	0	0	0	0
LOC115874987	0	0	0	1	2	0	0	1	0
LOC115874988	0	0	0	0	1	0	3	0	0
LOC115874989	672	834	848	587	590	539	652	653	579
LOC115874990	1	0	0	0	0	0	0	0	0
LOC115874991	0	1	1	6	1	1	3	1	0
LOC115874992	0	0	0	0	0	0	0	0	0
LOC115874993	353	556	408	325	363	453	292	269	453
LOC115874994	0	0	0	0	0	0	0	2	0
LOC115874995	1720	1614	1718	1406	1223	1616	1421	928	1261
LOC115874996	2	0	0	0	0	0	1	3	0
LOC115874997	19	13	19	10	8	13	8	8	15
LOC115874998	276	407	363	211	190	206	186	270	271
LOC115874999	0	3	7	2	1	1	4	6	8
LOC115875000	25	24	21	10	15	24	16	7	9
LOC115875001	2	0	5	0	0	5	0	0	9
LOC115875002	20	5	23	4	0	15	6	3	50
LOC115875003	0	0	0	0	0	0	0	0	0
LOC115875004	1	0	0	0	0	1	0	0	0
LOC115875005	3	8	3	2	1	4	5	0	5
LOC115875006	648	775	640	299	237	358	325	218	429
LOC115875007	17	10	11	9	11	10	5	4	6
LOC115875008	18	10	11	9	3	7	12	5	4
LOC115875009	10	20	36	27	18	31	31	19	16
LOC115875010	573	692	736	583	467	623	495	524	533
LOC115875011	1890	2119	2441	1577	1637	1887	1569	1340	2167
LOC115875012	3038	3127	3536	2299	2308	2695	2476	2798	2792
LOC115875013	418	409	461	298	420	275	382	452	369
LOC115875014	284	309	318	258	229	168	232	214	257
LOC115875015	492	588	553	426	400	499	450	441	479
LOC115875016	7820	8260	10347	9649	9481	7246	7620	7975	6999
LOC115875017	3870	5549	5187	3107	3075	4202	3685	3484	4516
LOC115875018	6843	7814	7608	5600	5420	6803	5988	5683	6422
LOC115875019	3517	3576	3816	2696	2644	2580	3098	2643	3086
LOC115875020	2287	2059	2278	1931	1723	1630	2072	1873	1856
LOC115875021	638	566	882	396	407	398	476	465	423
LOC115875022	225	463	329	177	200	139	150	198	299
LOC115875023	3805	4246	4898	3349	3430	3435	3486	3190	3540
LOC115875024	5769	4443	9177	5640	5542	4098	6687	4737	4972
LOC115875025	2839	3117	3622	2546	2462	2299	2863	2547	2521
LOC115875026	174	232	191	166	151	151	174	179	186
LOC115875027	4	1	4	2	2	1	2	7	0
LOC115875028	4130	5061	4664	3714	3298	3720	3856	3630	3665
LOC115875029	4633	5365	5293	3433	3196	3927	3889	4372	4444
LOC115875030	12	8	16	7	6	10	9	9	8
LOC115875031	3503	3934	3909	3131	3049	3113	3185	2729	3272
LOC115875032	544	587	652	290	233	490	243	439	492
LOC115875033	668	735	831	593	641	471	669	721	643
LOC115875034	631	740	696	558	493	496	500	562	691
LOC115875035	837	1138	1199	655	418	1150	614	718	1125
LOC115875036	1300	1087	1099	1002	1746	930	891	901	967
LOC115875037	130	135	59	30	5	70	10	66	93
LOC115875038	320	450	481	303	233	240	296	284	314
LOC115875039	97	106	138	84	60	68	92	63	66
LOC115875040	1253	1471	1500	1137	1203	1296	1167	1070	1283
LOC115875041	5030	4626	5828	3165	3826	3784	4781	3583	3497
LOC115875042	860	1037	1009	696	713	609	733	636	759
LOC115875043	1	0	1	0	0	2	0	0	1
LOC115875044	722	748	338	472	573	662	180	186	405
LOC115875045	79	111	52	42	74	55	22	26	47
LOC115875046	42	65	35	20	5	21	4	46	81
LOC115875047	98	120	85	65	49	79	53	45	107
LOC115875048	222	135	102	65	93	100	34	35	125
LOC115875049	222	179	56	108	78	98	57	30	100
LOC115875050	5040	5681	6104	4377	4191	4834	4655	4277	5216
LOC115875051	1415	1742	1812	1269	1228	1061	1387	1384	1344
LOC115875052	501	527	260	212	202	267	138	162	292
LOC115875053	9	8	2	0	0	15	0	5	5
LOC115875054	1112	1121	1200	921	905	1133	1024	1002	980
LOC115875055	2984	3394	3732	2529	2532	2730	2888	2694	2969
LOC115875056	684	729	641	397	531	516	430	454	569
LOC115875057	299	302	338	246	244	276	255	302	238
LOC115875058	16	9	4	6	11	7	9	13	8
LOC115875059	3166	3717	3435	2061	2242	2022	2758	2334	2528
LOC115875060	54	53	59	83	61	28	60	65	68
LOC115875061	253	271	224	200	135	154	215	190	170
LOC115875062	1192	1519	1304	989	878	1162	984	847	1215
LOC115875063	155	69	144	139	47	106	65	100	181
LOC115875064	4655	6696	6263	4340	4223	5002	5590	3767	5342
LOC115875065	77	98	77	48	59	50	54	47	68
LOC115875066	5944	4674	5149	5359	3833	4573	5483	3308	4273
LOC115875067	127	138	171	120	98	82	89	137	121
LOC115875068	0	6	1	3	0	2	8	0	1
LOC115875069	612	871	722	545	483	502	532	547	641
LOC115875070	617	762	790	643	650	501	583	640	626
LOC115875071	983	1220	1194	1164	1074	750	1065	598	1071
LOC115875072	1971	1950	2116	1748	1540	1528	1590	1293	1731
LOC115875073	10529	12040	12634	8498	8568	8934	9214	9253	10296
LOC115875074	0	0	0	0	0	0	0	0	0
LOC115875075	97	109	20	24	27	34	7	4	43
LOC115875076	1291	1520	1617	1085	1026	901	1065	1421	1048
LOC115875078	47	141	183	125	16	43	73	35	139
LOC115875079	3	28	36	36	2	10	4	1	14
LOC115875080	1062	642	753	712	780	463	732	569	615
LOC115875081	1041	815	718	703	666	379	697	729	430
LOC115875083	933	770	658	516	589	665	504	610	776
LOC115875084	62	36	43	22	25	36	24	28	73
LOC115875085	1468	1654	1746	1227	1187	1302	1337	1099	1476
LOC115875086	219	254	335	216	249	260	215	157	222
LOC115875087	0	0	0	0	0	0	0	0	0
LOC115875088	721	715	759	517	575	436	528	460	644
LOC115875089	431	568	624	386	379	369	390	422	406
LOC115875090	2020	2394	2554	1685	1776	1955	1854	2094	1926
LOC115875091	1635	1748	1938	1558	1531	1740	1681	1624	1507
LOC115875092	190	103	192	55	89	62	158	88	140
LOC115875093	1433	3220	2033	1475	1406	1634	1542	1719	2009
LOC115875094	995	1179	1123	644	733	825	745	654	1065
LOC115875095	9	21	5	2	1	6	0	4	12
LOC115875096	2826	3451	3507	2222	1919	2259	2240	2412	2732
LOC115875097	46076	42632	62395	39470	36621	34591	49736	39045	34632
LOC115875098	9632	9520	10446	7348	7385	7130	9224	6866	7374
LOC115875099	1672	2161	1990	1569	1540	1781	1708	1498	1843
LOC115875100	6	0	2	0	1	0	0	0	1
LOC115875101	524	581	593	381	352	344	437	252	361
LOC115875102	321	299	303	188	187	229	243	142	244
LOC115875103	234	314	339	260	264	349	287	270	220
LOC115875104	24	18	32	6	12	6	20	16	3
LOC115875105	3325	3397	3975	2762	2945	2960	3136	2801	2915
LOC115875106	528	505	468	326	343	453	365	333	415
LOC115875107	2	2	3	0	1	0	1	1	0
LOC115875108	1	0	0	0	0	0	0	0	0
LOC115875109	287	241	229	167	158	234	155	169	218
LOC115875110	5911	9281	8100	4909	5291	5768	6000	5715	4974
LOC115875111	626	793	707	526	542	509	657	635	550
LOC115875112	583	898	1275	702	621	617	669	802	565
LOC115875113	1664	1954	1997	1491	1395	1475	1667	1480	1744
LOC115875114	943	1238	1066	737	664	943	704	786	1100
LOC115875115	0	0	0	0	0	0	0	0	0
LOC115875116	19	13	16	18	8	33	5	14	16
LOC115875117	1249	2159	2319	966	1066	1114	1441	483	1722
LOC115875118	20	17	28	19	10	10	6	13	14
LOC115875119	0	0	0	0	0	0	0	0	0
LOC115875120	666	923	805	528	451	443	593	463	541
LOC115875121	272	246	263	171	173	190	209	136	189
LOC115875122	321	223	287	185	185	181	240	188	197
LOC115875123	336	355	334	246	183	266	300	276	243
LOC115875124	24	28	64	63	18	32	24	23	22
LOC115875125	0	0	0	0	0	0	0	0	0
LOC115875126	1	0	0	0	0	1	0	0	1
LOC115875127	33	56	33	13	5	25	4	21	16
LOC115875128	79	101	92	116	138	94	82	64	78
LOC115875129	3	5	7	1	1	1	0	4	2
LOC115875130	0	0	0	0	0	0	0	0	0
LOC115875131	0	2	1	1	0	1	0	0	0
LOC115875132	0	0	0	0	0	0	0	0	0
LOC115875133	14	4	1	0	1	4	0	0	4
LOC115875134	31	30	28	24	20	56	33	35	27
LOC115875135	12	9	4	9	7	6	8	10	9
LOC115875136	12	4	13	3	6	9	4	6	13
LOC115875137	60	61	78	47	40	34	57	59	46
LOC115875138	665	798	834	647	705	711	648	623	755
LOC115875139	80	61	124	46	62	53	77	81	56
LOC115875140	1493	1326	1160	1634	882	916	1324	963	954
LOC115875141	56	59	55	38	42	54	44	18	34
LOC115875142	5599	9367	7806	5278	7033	6915	7112	8066	5858
LOC115875143	43	72	48	47	61	52	62	51	65
LOC115875144	166	154	339	181	255	329	258	260	141
LOC115875145	714	917	949	598	706	575	795	620	748
LOC115875146	345	348	405	232	293	269	330	270	290
LOC115875147	1	2	3	0	2	0	0	0	1
LOC115875148	0	0	0	0	0	0	0	0	0
LOC115875149	0	0	0	0	0	0	0	0	0
LOC115875150	0	3	0	0	0	0	0	0	2
LOC115875151	399	355	494	287	333	497	278	338	463
LOC115875152	8	8	6	7	5	4	1	2	5
LOC115875153	20	16	13	15	9	17	13	11	11
LOC115875154	10	8	4	5	5	3	2	2	0
LOC115875155	36	56	39	17	13	89	7	22	86
LOC115875156	530	652	76	4	4	143	0	357	125
LOC115875157	239	286	239	259	239	205	205	94	188
LOC115875158	494	452	546	372	319	354	445	404	412
LOC115875159	268	287	251	248	225	217	262	196	251
LOC115875160	489	567	541	389	455	460	431	504	518
LOC115875161	1916	2428	2476	1729	1860	1645	1874	1269	2100
LOC115875162	194	174	178	145	136	173	117	127	176
LOC115875163	48801	94466	71929	51081	46493	45389	63872	55063	62267
LOC115875164	7401	7705	8552	6814	6023	7048	6394	6801	7973
LOC115875165	0	0	0	0	0	0	0	0	0
LOC115875166	921	1494	1209	715	764	786	939	916	954
LOC115875167	1839	2375	2268	2109	2098	1722	2097	1676	2032
LOC115875168	46	43	4	9	26	32	0	5	16
LOC115875169	5760	5622	7989	4923	4729	3130	5239	5114	3918
LOC115875170	580	599	790	545	527	496	548	567	564
LOC115875171	1199	1513	1538	1164	1114	934	1142	985	1274
LOC115875172	325	471	464	370	375	322	347	338	433
LOC115875173	364	444	470	321	356	331	339	340	340
LOC115875174	0	1	0	0	0	0	0	0	0
LOC115875175	0	0	0	0	1	0	0	0	0
LOC115875176	0	0	0	0	0	0	0	0	1
LOC115875177	0	0	0	0	0	0	0	0	0
LOC115875178	51	59	70	39	48	61	66	61	67
LOC115875179	43	39	51	61	50	30	38	14	53
LOC115875180	0	0	0	0	0	0	0	0	0
LOC115875181	3568	3159	3970	2643	2681	2577	3181	2420	2838
LOC115875182	0	0	0	0	0	0	0	0	0
LOC115875183	379	314	100	109	112	201	29	44	214
LOC115875184	0	0	0	0	0	0	0	0	0
LOC115875185	0	0	0	0	0	1	0	0	0
LOC115875186	56	92	80	44	37	50	51	59	53
LOC115875187	0	2	1	0	0	0	0	0	1
LOC115875188	0	0	2	0	0	0	0	0	0
LOC115875189	178	183	205	114	129	132	118	132	138
LOC115875190	3	2	4	1	2	5	6	0	2
LOC115875191	4	3	3	4	1	0	1	1	5
LOC115875192	3	4	2	0	0	2	0	2	5
LOC115875193	77	90	300	296	80	86	15	30	470
LOC115875195	11	17	7	15	8	19	6	7	22
LOC115875196	6	0	0	6	7	1	5	0	1
LOC115875197	24	23	29	7	15	1	14	9	22
LOC115875198	4	9	0	3	0	1	3	2	6
LOC115875199	2650	4616	3303	3204	2680	3366	2703	2910	4215
LOC115875200	1033	1249	1383	939	1003	1096	932	1001	1174
LOC115875201	3	5	7	7	1	2	2	0	6
LOC115875202	1047	1018	1048	683	539	738	796	767	929
LOC115875203	748	838	1139	724	773	701	650	717	777
LOC115875204	4	3	20	4	3	0	1	3	2
LOC115875205	703	596	686	638	652	677	538	674	624
LOC115875206	5	0	1	1	0	0	0	3	8
LOC115875208	0	0	0	0	0	0	0	0	0
LOC115875209	27	32	39	26	32	17	33	33	38
LOC115875210	0	0	0	0	0	0	0	0	0
LOC115875211	1417	1558	1447	1186	854	821	1019	1231	919
LOC115875212	14	24	14	9	19	9	8	24	20
LOC115875213	14214	19934	16536	13899	12961	15016	14031	13955	15384
LOC115875214	0	0	0	0	0	0	0	0	0
LOC115875215	848	931	1042	773	776	750	811	764	920
LOC115875216	959	1251	1258	1088	1066	946	1169	1066	993
LOC115875217	34	11	19	22	17	12	27	18	17
LOC115875218	1529	1500	1677	1338	1311	1330	1356	1197	1298
LOC115875219	10	16	2	13	2	6	0	0	8
LOC115875220	3014	3195	3465	2270	2382	2822	2359	2645	2811
LOC115875221	14	26	23	13	19	15	25	40	12
LOC115875222	86	71	85	47	46	47	32	38	53
LOC115875223	300	189	282	337	243	207	278	192	240
LOC115875224	2807	2624	3274	1719	2446	2642	2061	2856	2621
LOC115875225	3862	4485	5090	2993	3639	3325	3445	3524	3629
LOC115875226	487	414	562	408	441	456	370	427	452
LOC115875227	635	908	885	602	598	573	594	621	632
LOC115875228	2840	2969	3595	2110	2098	2372	2352	2651	2474
LOC115875229	1607	1936	1888	1263	1316	1447	1295	1485	1254
LOC115875230	1393	1439	1262	890	921	1179	881	990	1371
LOC115875231	5	2	6	3	2	2	2	3	5
LOC115875232	108	106	198	113	56	132	97	125	201
LOC115875233	0	0	6	0	1	0	0	0	0
LOC115875234	64811	66827	85085	54304	53190	47544	62801	63415	53795
LOC115875235	2	8	6	12	3	4	3	4	3
LOC115875236	2590	1422	377	185	131	691	152	991	1108
LOC115875237	73	5	10	8	6	13	12	51	677
LOC115875238	374	75	143	208	48	177	64	104	695
LOC115875239	178	45	50	79	37	77	37	19	187
LOC115875240	1372	1632	1613	1115	1078	1022	1252	1179	1486
LOC115875241	1776	1710	2353	1377	1142	2693	1780	1565	1167
LOC115875242	622	703	939	627	613	559	644	713	564
LOC115875243	8998	10850	11423	8329	8219	8162	8671	9623	8482
LOC115875244	1965	2181	2450	1704	1741	1642	1911	1966	1819
LOC115875245	1206	997	1421	971	994	904	1114	1053	887
LOC115875246	252	214	324	292	193	240	93	108	145
LOC115875247	40	4	16	14	7	12	2	7	3
LOC115875248	68	59	102	102	72	74	92	79	75
LOC115875249	1426	1956	2062	1493	1528	1579	1643	1803	1743
LOC115875250	14	9	0	2	1	4	2	2	3
LOC115875251	842	927	1099	780	829	899	890	808	750
LOC115875252	490	775	737	502	372	489	591	645	537
LOC115875253	3270	3820	4163	3107	2871	3116	3279	3159	2957
LOC115875254	1394	1540	1936	1201	1135	1119	1295	1312	1248
LOC115875255	1553	1787	1933	1560	1473	1478	1697	1329	1474
LOC115875256	921	1013	1165	846	716	816	867	843	813
LOC115875257	504	590	658	443	404	410	468	503	486
LOC115875258	760	1055	852	856	558	897	727	600	858
LOC115875259	1	0	2	1	0	0	0	0	4
LOC115875260	0	3	0	0	0	0	0	0	0
LOC115875261	0	0	0	0	0	0	0	0	0
LOC115875262	7	5	2	8	1	2	3	13	4
LOC115875263	131	82	25	16	7	22	13	78	56
LOC115875264	26	9	50	0	4	12	9	6	1
LOC115875265	78	14	115	131	19	70	23	33	321
LOC115875266	18	11	8	9	6	9	7	8	2
LOC115875267	8	6	12	5	14	8	9	8	10
LOC115875268	0	2	0	0	2	2	0	0	0
LOC115875269	0	0	5	0	0	0	0	0	0
LOC115875270	15	26	38	8	7	13	24	12	9
LOC115875271	1	5	7	1	0	3	1	6	0
LOC115875272	0	1	0	0	0	0	1	0	0
LOC115875273	0	0	0	0	0	0	0	0	0
LOC115875274	5	10	12	3	1	2	1	4	4
LOC115875275	8	16	15	12	9	16	8	16	7
LOC115875276	1	0	0	0	0	2	0	5	0
LOC115875277	1759	2312	2147	1130	1526	1489	1358	1096	1438
LOC115875278	301	268	313	251	273	269	264	210	312
LOC115875279	391	431	477	288	336	381	337	341	416
LOC115875280	3613	4248	4173	2610	2694	3465	2713	3037	3624
LOC115875281	4143	4317	5174	3539	3569	3162	3900	3786	3705
LOC115875282	591	687	736	592	577	426	630	512	519
LOC115875283	2036	2192	2256	1767	1647	1498	1911	1501	1658
LOC115875284	787	801	954	765	626	679	713	550	641
LOC115875285	3	3	3	2	3	4	4	12	2
LOC115875286	4	12	3	3	4	5	2	3	4
LOC115875287	1	0	0	0	0	0	0	0	0
LOC115875288	0	0	0	0	0	0	0	0	0
LOC115875289	1	0	6	3	7	5	4	7	5
LOC115875290	1	0	0	0	1	0	1	0	0
LOC115875291	1857	2070	2191	1636	1624	1919	1755	1656	1769
LOC115875292	31	23	11	19	10	7	12	7	27
LOC115875293	0	0	0	0	0	0	3	0	0
LOC115875294	0	0	0	0	0	2	0	0	0
LOC115875295	0	0	0	0	0	1	0	0	0
LOC115875296	2	1	3	1	1	4	1	1	11
LOC115875297	10	13	30	32	11	14	18	5	9
LOC115875298	1234	1301	1695	1072	1205	1081	1360	1137	1212
LOC115875299	141	181	167	147	141	147	124	209	153
LOC115875300	1	2	2	1	1	4	0	0	1
LOC115875301	0	10	5	2	0	1	5	3	0
LOC115875302	1	14	8	0	1	0	0	0	5
LOC115875303	62	55	55	42	32	43	27	39	74
LOC115875304	712	42	87	10	8	16	7	13	2486
LOC115875305	539	512	588	415	435	520	449	398	499
LOC115875306	1316	1499	1739	1073	1260	1380	1321	1156	1368
LOC115875307	8	5	15	7	2	1	9	6	4
LOC115875308	77	71	33	24	43	38	12	20	42
LOC115875309	23	11	1	1	0	0	1	8	18
LOC115875310	3	2	0	1	0	1	0	1	0
LOC115875311	0	0	3	0	1	1	1	0	0
LOC115875312	207	240	264	204	164	177	227	146	220
LOC115875313	19	11	16	21	24	10	15	17	19
LOC115875314	24	14	8	25	16	12	13	19	9
LOC115875315	35	31	38	14	14	22	28	41	30
LOC115875316	3	0	1	0	3	0	1	2	2
LOC115875317	0	0	0	0	0	0	0	0	0
LOC115875318	3	1	0	2	0	0	0	1	3
LOC115875319	1	0	0	0	0	0	0	0	2
LOC115875320	116	113	141	86	88	89	82	118	81
LOC115875321	1004	1189	1177	699	851	821	857	1005	1021
LOC115875322	0	0	0	1	0	0	0	0	0
LOC115875323	37	45	54	42	39	45	20	29	62
LOC115875324	3	6	12	8	1	3	5	7	5
LOC115875326	3	1	0	1	1	3	4	0	3
LOC115875327	4	1	9	0	2	0	4	0	0
LOC115875328	0	0	0	0	0	0	0	0	0
LOC115875329	567	516	123	231	269	448	44	47	212
LOC115875330	14	10	196	4	5	38	11	57	953
LOC115875331	53	32	62	19	15	27	29	19	71
LOC115875332	312	406	953	322	339	354	506	271	383
LOC115875333	275	280	378	200	49	295	32	219	443
LOC115875334	0	0	0	0	0	0	0	3	0
LOC115875335	100	131	126	51	26	111	11	83	186
LOC115875336	2	0	0	2	1	0	1	0	0
LOC115875337	0	0	0	0	0	0	0	0	0
LOC115875338	0	0	0	0	0	0	1	0	0
LOC115875339	2	1	0	0	0	0	0	0	0
LOC115875340	25	19	39	22	7	13	26	14	12
LOC115875341	9	3	17	6	10	8	10	7	8
LOC115875342	13	8	10	5	3	9	0	8	1
LOC115875343	0	0	0	0	0	0	0	0	0
LOC115875344	1	3	0	0	0	1	3	5	3
LOC115875345	50	23	20	31	24	22	7	15	46
LOC115875346	0	0	0	0	0	0	1	0	1
LOC115875347	0	0	0	0	0	0	0	0	0
LOC115875348	0	0	0	0	0	0	0	0	0
LOC115875349	770	780	1099	746	602	771	902	553	718
LOC115875350	37	34	23	3	9	32	7	19	34
LOC115875351	47	32	14	28	13	64	5	12	44
LOC115875352	134	151	141	110	115	110	135	107	112
LOC115875353	0	0	0	0	0	1	0	0	0
LOC115875354	15	1	4	5	4	12	3	1	38
LOC115875355	2	1	1	1	2	0	1	0	1
LOC115875356	0	1	0	0	0	0	0	0	0
LOC115875357	14	8	2	2	9	9	2	4	10
LOC115875358	1	2	2	0	1	3	1	0	4
LOC115875359	330	197	27	4	6	15	2	1	52
LOC115875360	5659	5767	6350	4929	4471	4548	5303	4623	4892
LOC115875361	0	5	1	0	0	0	0	2	0
LOC115875362	3	1	3	2	0	1	0	2	4
LOC115875363	102	84	156	72	129	78	149	122	82
LOC115875365	0	0	1	0	0	0	0	0	0
LOC115875366	1	2	1	1	0	0	0	0	0
LOC115875367	0	0	1	0	0	0	0	2	0
LOC115875368	616	1094	862	691	669	829	543	786	934
LOC115875369	11	11	6	18	7	6	10	7	4
LOC115875370	1	2	0	0	0	0	0	0	0
LOC115875371	35	61	10	11	18	32	0	5	31
LOC115875372	73	31	67	47	52	24	47	33	24
LOC115875373	0	0	1	2	0	0	0	0	0
LOC115875374	30	12	2	5	11	11	1	3	13
LOC115875375	803	744	809	836	562	282	773	429	497
LOC115875376	47	79	64	51	43	46	40	22	50
LOC115875377	858	1261	1264	895	868	734	932	870	1233
LOC115875378	911	1154	1146	638	762	700	776	671	860
LOC115875379	598	721	858	545	523	499	681	534	585
LOC115875380	1	1	0	1	0	0	6	2	0
LOC115875381	1047	1027	1475	1356	1145	1125	1166	1005	750
LOC115875382	0	0	1	0	0	0	0	0	0
LOC115875383	0	0	0	0	0	0	0	0	0
LOC115875384	11	12	11	9	3	8	0	4	5
LOC115875385	76	19	417	91	56	39	38	11	50
LOC115875386	599	220	551	159	101	117	299	145	144
LOC115875387	1074	1117	1154	1055	874	945	1023	911	913
LOC115875388	8	20	3	5	12	8	6	4	5
LOC115875389	1651	1746	1769	1364	1405	1451	1576	1337	1388
LOC115875390	1540	1939	1844	1545	1376	1644	1720	1203	1478
LOC115875391	4567	5282	5527	3802	3547	3064	3941	4004	4574
LOC115875392	989	1154	1104	937	873	970	954	838	1037
LOC115875393	202	221	316	153	195	248	219	223	221
LOC115875394	37446	39918	48251	34346	32420	26299	36313	32469	36994
LOC115875395	3368	3525	4052	2554	2783	2703	2923	2906	2973
LOC115875396	1551	1658	1716	1318	1291	1227	1390	1324	1256
LOC115875397	650	1000	760	611	544	625	696	466	768
LOC115875398	4588	5179	6481	4692	4167	4178	5135	4954	4449
LOC115875399	2696	3532	3781	2775	2367	2260	2806	3116	2832
LOC115875400	13793	21100	19268	13815	14462	15852	14201	13793	16088
LOC115875401	28	17	14	23	18	20	26	13	13
LOC115875402	9	7	0	2	2	2	0	0	0
LOC115875403	4	2	1	3	1	0	3	0	4
LOC115875404	1514	1597	1604	1188	977	1271	1140	893	1190
LOC115875405	820	922	927	670	683	472	702	757	768
LOC115875406	108	145	176	121	142	100	115	177	124
LOC115875407	1441	1589	1484	1064	1029	1292	1304	1162	1237
LOC115875408	759	885	738	655	551	702	661	408	730
LOC115875409	1367	1498	1513	1197	1129	1021	1226	1130	1295
LOC115875410	0	0	0	0	0	4	0	3	1
LOC115875411	706	717	783	689	586	660	697	578	660
LOC115875412	812	1001	1094	883	886	929	908	981	933
LOC115875413	5577	5150	5424	4328	3668	4282	5412	3541	3781
LOC115875414	50	37	82	64	17	66	6	29	116
LOC115875415	868	1500	1561	1132	1128	1323	1151	1169	1435
LOC115875416	133	132	178	81	88	115	105	115	101
LOC115875417	76	127	69	24	44	71	16	40	87
LOC115875418	190	104	144	149	33	99	126	114	97
LOC115875419	116	239	228	48	126	123	118	204	175
LOC115875420	1529	1799	1798	1271	1212	1309	1386	1149	1416
LOC115875421	829	917	1024	794	740	754	833	757	812
LOC115875422	78	41	62	19	51	38	32	62	47
LOC115875423	576	840	770	480	488	547	519	463	605
LOC115875424	175	208	228	129	167	175	195	154	170
LOC115875425	763	841	883	613	554	547	607	585	667
LOC115875426	96	230	111	100	65	147	64	54	181
LOC115875427	163	500	380	199	197	226	238	72	195
LOC115875428	0	1	0	0	0	0	3	0	4
LOC115875429	622	779	696	499	422	497	649	473	532
LOC115875430	3	3	0	0	2	1	1	0	0
LOC115875431	0	0	3	0	0	7	1	6	2
LOC115875432	0	0	0	0	0	0	0	0	0
LOC115875433	100	83	72	54	45	66	63	68	64
LOC115875434	0	0	0	0	0	0	0	0	0
LOC115875435	0	0	0	0	0	0	0	1	0
LOC115875436	25	74	112	69	43	85	34	41	118
LOC115875437	112	94	104	40	43	77	51	53	59
LOC115875438	2514	1709	3093	1693	1912	1141	2460	2043	1767
LOC115875439	1913	2105	2073	1256	1601	1236	1688	1487	1527
LOC115875440	655	777	868	561	504	438	643	642	602
LOC115875441	308	476	474	288	248	298	359	297	386
LOC115875442	7	2	2	4	5	1	5	3	4
LOC115875443	39	43	40	39	45	32	41	45	38
LOC115875444	347	436	482	393	360	273	370	378	433
LOC115875445	4000	4098	4892	3435	3107	3699	3742	3154	3711
LOC115875446	3594	3759	4069	3587	3093	3012	3663	3193	3056
LOC115875447	614	710	813	569	588	552	561	609	567
LOC115875448	421	624	662	426	443	388	519	476	480
LOC115875449	3	0	2	5	6	1	2	2	11
LOC115875450	9	7	19	4	9	14	2	11	0
LOC115875451	1	1	22	7	11	6	3	7	12
LOC115875452	19	4	3	7	5	11	4	12	4
LOC115875453	139	190	156	86	101	120	144	101	217
LOC115875454	5	5	2	3	1	1	1	0	0
LOC115875455	759	911	1102	691	804	702	693	775	820
LOC115875456	152	227	251	198	206	144	169	260	138
LOC115875457	1622	1807	2182	1357	1357	1318	1610	1577	1582
LOC115875458	663	856	1080	613	547	771	639	564	726
LOC115875459	606	778	852	554	550	429	594	740	546
LOC115875460	4935	4949	6240	4060	4190	4521	4647	4652	4363
LOC115875461	7387	5572	8718	5632	5810	6095	6853	5950	5816
LOC115875462	1458	1558	1743	1209	1192	1082	1451	1435	1290
LOC115875463	300	343	415	260	297	232	242	271	223
LOC115875464	190	208	127	60	41	103	44	82	123
LOC115875465	1806	2113	2217	1720	1554	1722	1756	1802	1726
LOC115875466	3362	3491	4044	2698	2729	2761	3024	2669	2942
LOC115875467	7	3	5	8	4	6	3	4	9
LOC115875468	604	909	790	467	476	619	521	521	702
LOC115875469	2335	2947	3180	2356	2192	1994	2518	2585	2445
LOC115875470	2361	2388	2412	1944	1833	2115	2069	1772	1845
LOC115875471	419	487	415	279	312	400	445	339	395
LOC115875472	26	11	30	10	18	4	33	17	16
LOC115875473	2	0	0	0	1	2	0	0	6
LOC115875474	635	730	966	678	635	568	797	447	651
LOC115875475	3	6	6	1	4	5	3	4	1
LOC115875476	0	2	8	0	0	1	2	0	1
LOC115875477	0	2	0	0	0	0	0	0	1
LOC115875478	11	10	1	2	7	2	0	3	3
LOC115875479	1	0	16	2	0	0	0	2	2
LOC115875480	2	6	9	20	7	12	10	4	18
LOC115875481	21	17	0	6	6	8	2	5	12
LOC115875482	44	48	38	15	36	15	39	59	35
LOC115875483	0	0	0	0	0	0	0	0	1
LOC115875484	14	13	14	5	7	9	16	5	16
LOC115875485	0	0	0	0	0	0	0	0	0
LOC115875486	0	0	0	0	0	0	0	0	0
LOC115875487	0	0	1	0	0	0	0	0	0
LOC115875488	99	57	86	63	37	68	70	62	56
LOC115875489	3	1	6	1	3	4	2	3	0
LOC115875490	680	735	761	634	553	427	630	535	544
LOC115875491	0	0	2	0	0	2	0	0	0
LOC115875492	0	0	3	0	0	0	0	0	0
LOC115875493	0	0	0	0	0	0	0	0	0
LOC115875494	1	1	1	0	1	0	0	1	1
LOC115875495	3734	3927	4493	2932	3205	2445	3721	3883	2981
LOC115875496	228	260	266	201	131	233	185	163	181
LOC115875497	0	0	0	0	0	0	1	0	2
LOC115875498	28	31	25	20	24	13	23	12	23
LOC115875499	0	1	1	1	0	0	0	0	1
LOC115875500	374	373	480	280	215	312	306	456	372
LOC115875501	21974	43388	33646	28047	23712	23439	29138	28719	26678
LOC115875502	445	542	519	424	445	531	425	559	369
LOC115875503	1	3	2	2	1	1	0	0	0
LOC115875504	5	2	4	7	5	0	3	8	1
LOC115875505	13	35	10	32	13	12	14	24	24
LOC115875506	0	1	0	0	0	0	0	0	4
LOC115875507	85	108	104	68	73	54	52	59	82
LOC115875508	144	234	179	153	176	156	186	190	209
LOC115875509	1368	1543	1671	1385	1120	1178	1325	1152	1274
LOC115875510	5120	6787	6963	5388	4940	4302	4848	5158	5355
LOC115875511	2398	3869	3544	2799	2731	3021	2584	2621	3205
LOC115875512	23	55	20	4	9	18	6	9	25
LOC115875513	1	0	0	0	0	0	0	0	0
LOC115875514	0	5	6	3	5	1	1	2	2
LOC115875515	1	0	0	1	0	0	1	1	0
LOC115875516	15	22	10	6	12	5	2	24	14
LOC115875517	79	61	28	13	3	44	3	21	19
LOC115875518	68	103	92	28	32	34	38	30	75
LOC115875519	1270	1448	1530	925	1093	1251	1138	1089	1245
LOC115875520	99	68	60	54	24	63	33	69	68
LOC115875521	7	8	14	11	9	5	10	6	3
LOC115875522	42	33	30	23	17	21	24	14	26
LOC115875523	1	1	0	13	0	6	0	0	3
LOC115875524	264	225	351	325	512	276	372	432	298
LOC115875525	0	0	61	104	25	10	3	7	146
LOC115875526	146	61	165	103	73	74	144	99	183
LOC115875527	4407	4429	4989	3853	3457	3888	4384	3465	3797
LOC115875528	8154	8107	9900	6388	7768	6155	8117	7904	6420
LOC115875529	0	0	0	0	0	0	0	0	0
LOC115875530	722	711	1236	629	641	551	750	661	680
LOC115875531	2292	2891	2904	2246	2068	2111	2307	2191	2246
LOC115875532	1983	2475	2558	2111	1840	1344	1839	1874	1595
LOC115875533	3784	4291	5789	3302	3198	3161	3453	3831	3703
LOC115875534	8865	11794	12820	9785	8271	9803	11222	9617	9360
LOC115875535	21	31	35	28	33	18	16	23	16
LOC115875536	444	503	518	382	393	347	394	386	423
LOC115875537	22538	26913	30504	20470	20013	16547	22143	22566	20254
LOC115875538	5	4	4	7	2	3	11	2	11
LOC115875539	29	6	15	7	15	10	14	17	5
LOC115875540	0	0	0	0	0	0	1	0	0
LOC115875541	8756	13050	9444	4823	4435	8762	5673	6811	8570
LOC115875542	11	17	4	6	22	3	9	17	19
LOC115875543	19	8	12	12	13	8	13	18	28
LOC115875544	0	0	0	1	0	0	0	0	0
LOC115875545	0	1	2	4	0	3	0	3	0
LOC115875546	2	2	0	1	7	3	1	1	0
LOC115875547	3	4	2	8	1	5	2	4	6
LOC115875548	7248	11850	10258	6788	5584	7139	6530	7477	9327
LOC115875549	10361	10166	10985	9446	7034	7188	10767	7476	7071
LOC115875550	38794	36744	46915	34600	28744	25339	33810	31085	26090
LOC115875551	2449	3008	3534	2076	2259	2254	2354	2130	2449
LOC115875552	3308	4091	4680	3270	3171	2550	3446	3598	2999
LOC115875553	635	715	744	580	537	545	629	593	556
LOC115875554	42	31	38	28	24	12	22	26	18
LOC115875555	1674	2320	2415	1667	1441	1402	1643	1811	1712
LOC115875556	2035	2598	2784	2003	1798	1869	2097	1983	2067
LOC115875557	1826	2271	2475	1861	1690	1338	1839	2082	1693
LOC115875558	393	391	511	285	303	293	320	387	325
LOC115875559	1010	1171	1225	922	932	937	952	999	942
LOC115875560	19056	20718	22752	15746	16535	18511	17398	17409	18696
LOC115875561	2831	3476	3788	2416	2474	2454	2575	2455	2886
LOC115875562	1035	1259	1085	725	715	836	777	867	1038
LOC115875563	427	489	465	310	337	331	425	356	367
LOC115875564	748	779	927	632	628	538	723	790	649
LOC115875565	4591	5526	6407	4911	4344	4675	4907	5051	5083
LOC115875566	832	788	925	688	634	650	767	685	671
LOC115875567	3	0	3	1	2	4	0	3	2
LOC115875568	219	277	268	203	220	201	189	189	238
LOC115875569	842	1052	1457	1094	905	833	1061	1049	721
LOC115875570	30	20	22	29	31	20	15	9	25
LOC115875571	67	62	66	60	92	38	59	75	83
LOC115875572	1287	1559	1599	1116	1141	1303	1298	1141	1258
LOC115875573	608	654	693	581	543	612	546	485	550
LOC115875574	509	508	570	406	429	514	456	466	539
LOC115875575	6913	6547	8301	5289	5225	4919	5915	7216	6198
LOC115875576	130	131	123	109	112	93	99	118	95
LOC115875577	29079	30348	38608	26300	22742	22111	29121	23961	23971
LOC115875578	10	7	14	9	4	2	9	13	12
LOC115875581	445	496	524	316	399	438	391	450	478
LOC115875593	40	20	62	26	37	38	33	20	24
LOC115875594	3	3	2	1	0	2	2	2	0
LOC115875595	0	0	0	0	0	2	0	0	0
LOC115875596	2	5	12	4	5	3	9	10	1
LOC115875597	0	0	0	0	0	1	0	0	1
LOC115875598	0	2	0	0	2	0	1	0	0
LOC115875599	0	0	0	0	0	0	0	0	0
LOC115875600	19	9	5	4	6	6	0	1	2
LOC115875601	1369	1671	1869	1295	1329	1489	1457	1345	1500
LOC115875602	3032	3335	3789	2687	2608	2624	3012	2182	3355
LOC115875603	848	994	1072	713	611	897	617	737	835
LOC115875604	1189	1865	1742	1182	1092	1381	1126	1435	1264
LOC115875605	0	0	0	0	0	0	0	0	0
LOC115875606	249	443	513	232	282	391	309	322	406
LOC115875607	0	3	5	1	4	4	0	3	3
LOC115875608	23	12	12	7	1	13	0	6	18
LOC115875609	2	3	0	2	1	1	0	1	1
LOC115875610	6	5	3	18	10	5	9	3	0
LOC115875611	1007	1322	1400	1109	969	1072	1150	1077	1086
LOC115875612	0	0	0	0	0	0	0	0	0
LOC115875613	5	4	6	0	4	2	3	0	0
LOC115875614	158	187	175	147	134	154	137	159	166
LOC115875615	7	2	3	0	3	9	1	2	11
LOC115875616	0	0	0	0	0	0	0	0	0
LOC115875617	2508	3551	4511	3193	2745	2232	3021	3446	2900
LOC115875618	1	14	2	2	5	0	0	2	2
LOC115875619	89	83	27	44	63	43	12	15	34
LOC115875620	2709	3472	3260	2577	2447	3213	2482	2502	3283
LOC115875621	2307	3225	2970	2741	2530	2506	2779	2794	2665
LOC115875622	228	381	318	219	223	269	197	251	360
LOC115875623	0	0	0	0	0	0	0	0	0
LOC115875624	299	314	399	225	246	186	280	278	272
LOC115875625	4626	6309	5465	4530	3787	4437	4193	4593	5093
LOC115875626	486	504	699	310	223	469	391	419	639
LOC115875627	0	0	0	0	0	0	0	0	0
LOC115875628	453	342	234	174	220	229	141	147	319
LOC115875629	0	3	1	0	3	1	4	5	0
LOC115875630	4	12	6	3	3	8	6	6	11
LOC115875631	3	2	3	2	2	3	3	0	3
LOC115875632	7969	8034	9475	7922	7365	6308	8633	7745	6863
LOC115875633	0	0	0	0	0	0	0	0	0
LOC115875634	1814	1902	1813	1153	1071	1559	1192	1180	1766
LOC115875635	281	315	389	252	249	210	254	268	268
LOC115875636	19	21	13	6	2	3	3	10	11
LOC115875637	68	73	83	42	50	53	66	93	71
LOC115875638	222	225	34	79	122	106	4	6	86
LOC115875639	9	5	1	6	3	1	2	0	1
LOC115875640	1113	71	72	148	28	132	96	119	391
LOC115875641	63	60	21	27	35	65	23	12	19
LOC115875642	18	23	13	22	25	12	13	16	16
LOC115875643	13	12	5	7	12	3	5	13	6
LOC115875644	0	1	0	0	0	0	0	0	0
LOC115875645	810	140	595	1052	62	442	41	112	480
LOC115875646	76	15	107	69	8	169	3	23	24
LOC115875647	20	14	12	3	6	11	2	1	41
LOC115875648	0	0	0	0	0	0	1	0	0
LOC115875649	231	153	243	169	113	111	192	93	158
LOC115875650	84	33	71	55	27	91	26	42	142
LOC115875651	140	148	219	122	68	196	82	118	247
LOC115875652	13	1	11	1	5	4	6	1	6
LOC115875653	19	34	15	18	18	18	11	24	26
LOC115875654	25	26	15	23	17	24	18	18	8
LOC115875655	589	1139	961	1220	946	1296	805	970	1091
LOC115875656	780	1472	1197	1647	1366	1719	1008	975	1510
LOC115875657	133	185	255	177	162	226	200	233	170
LOC115875658	2534	2857	3087	2007	2171	2355	2260	2162	2300
LOC115875659	510	761	578	456	530	667	517	448	667
LOC115875660	0	0	0	0	0	0	0	0	0
LOC115875661	1307	1190	1604	1084	953	1025	1145	1098	992
LOC115875662	4173	4264	4236	3455	3192	3878	3561	3431	3497
LOC115875663	800	1013	1093	820	736	811	804	702	784
LOC115875664	395	399	82	93	55	267	30	235	325
LOC115875665	37	70	7	12	25	23	3	0	18
LOC115875666	0	0	0	0	0	0	0	0	0
LOC115875667	1	1	0	1	0	6	0	0	0
LOC115875668	0	0	0	0	0	0	0	0	0
LOC115875669	0	0	0	0	0	0	0	0	0
LOC115875670	6	3	4	3	1	3	8	0	5
LOC115875671	2	3	5	4	4	10	4	2	1
LOC115875672	0	0	0	0	0	0	0	0	0
LOC115875673	55	24	10	0	0	4	1	2	8
LOC115875674	18	29	12	9	8	14	25	18	10
LOC115875675	0	0	2	0	1	1	2	0	0
LOC115875676	4	1	3	2	2	1	0	1	1
LOC115875677	0	0	0	0	0	0	0	0	0
LOC115875678	3	2	1	1	0	0	0	1	1
LOC115875679	4	4	3	0	0	0	5	1	2
LOC115875680	20	16	19	40	23	13	19	23	34
LOC115875681	0	3	4	0	0	1	1	2	0
LOC115875682	0	0	0	0	0	0	0	0	0
LOC115875683	1	3	2	0	0	1	0	1	3
LOC115875684	182	340	339	348	274	327	314	137	252
LOC115875685	990	1137	1170	951	817	913	949	1110	1017
LOC115875686	0	0	0	0	0	0	0	0	0
LOC115875693	0	0	0	0	0	1	0	0	0
LOC115875701	1	2	0	7	2	4	4	0	6
LOC115875702	109	113	127	67	93	105	96	125	107
LOC115875703	93	58	100	63	75	54	98	72	85
LOC115875704	4	3	7	12	8	5	5	3	2
LOC115875705	0	1	2	3	2	0	0	1	3
LOC115875706	6	5	3	7	6	3	5	5	6
LOC115875707	244	211	376	199	262	198	208	254	224
LOC115875708	6	4	2	2	1	3	5	24	19
LOC115875709	84	78	69	78	67	85	37	45	85
LOC115875710	3	0	0	0	0	0	0	0	1
LOC115875711	10	7	11	2	4	0	5	2	2
LOC115875712	26	29	30	19	26	23	32	21	20
LOC115875713	18	18	27	35	14	22	10	14	25
LOC115875714	0	2	0	3	4	0	8	3	8
LOC115875715	6	13	17	8	10	11	14	9	12
LOC115875716	13	16	20	19	18	15	25	15	16
LOC115875717	269	358	282	181	159	352	212	159	261
LOC115875718	44	61	137	74	33	24	49	51	64
LOC115875719	0	0	0	0	0	0	0	0	0
LOC115875720	0	0	0	0	0	0	0	0	0
LOC115875721	0	0	0	0	0	0	0	0	0
LOC115875722	0	0	0	0	0	0	0	0	0
LOC115875723	8	19	19	4	1	26	2	5	19
LOC115875724	1573	1291	383	439	438	698	163	150	612
LOC115875725	388	453	91	164	105	233	46	51	170
LOC115875726	0	0	3	0	1	0	2	0	0
LOC115875727	0	0	0	0	0	0	0	0	0
LOC115875728	0	4	0	9	5	6	1	3	0
LOC115875729	2	0	1	0	1	1	1	1	2
LOC115875730	18	30	32	12	24	17	16	10	16
LOC115875731	38	39	41	20	35	45	23	17	12
LOC115875732	309	33	51	146	92	117	86	10	14
LOC115875733	1831	2102	2130	1702	1708	1760	1885	1518	1543
LOC115875734	3949	3585	4672	3883	3621	3743	3936	3916	3455
LOC115875735	5	1	3	8	0	5	3	0	4
LOC115875736	1	0	2	0	1	1	0	1	2
LOC115875737	1	0	0	0	0	0	0	0	4
LOC115875738	0	0	0	0	0	0	0	0	0
LOC115875739	2	2	1	0	1	1	1	2	0
LOC115875740	0	0	0	0	0	0	0	0	0
LOC115875741	0	1	0	2	0	0	1	0	0
LOC115875742	0	0	0	0	0	0	0	0	0
LOC115875743	0	0	1	1	0	0	0	0	0
LOC115875744	0	0	0	0	4	0	0	0	0
LOC115875745	0	0	0	0	0	0	1	0	0
LOC115875746	19	28	33	10	18	25	19	35	11
LOC115875747	166	71	240	246	196	184	198	152	185
LOC115875748	24	26	26	14	14	12	30	23	29
LOC115875749	0	0	0	0	0	0	0	0	0
LOC115875750	2	0	0	0	1	0	0	0	0
LOC115875751	39	58	45	18	36	35	24	35	20
LOC115875752	0	0	0	0	0	0	0	0	0
LOC115875753	65	82	60	56	62	59	44	57	69
LOC115875754	1	1	1	0	1	0	2	0	0
LOC115875755	1	1	1	3	2	5	1	3	2
LOC115875756	1	0	0	0	0	1	1	0	1
LOC115875758	0	6	0	1	0	2	0	0	0
LOC115875759	780	675	805	477	505	561	637	595	483
LOC115875760	3	1	5	3	0	1	5	1	0
LOC115875761	1	0	0	0	0	2	0	2	0
LOC115875762	23	24	54	45	28	16	5	25	22
LOC115875763	17	30	17	18	27	29	24	38	13
LOC115875764	0	0	2	0	0	0	0	0	0
LOC115875765	1	0	0	1	0	0	0	1	1
LOC115875766	0	0	0	1	0	0	0	0	0
LOC115875767	0	0	0	0	0	0	0	0	0
LOC115875768	0	0	0	0	0	0	0	0	0
LOC115875769	0	0	0	0	0	1	0	0	0
LOC115875770	5	6	15	7	8	7	4	7	7
LOC115875771	0	0	2	0	0	0	0	0	1
LOC115875772	406	517	497	392	377	446	343	407	459
LOC115875773	1	1	1	0	1	1	0	0	0
LOC115875774	1	1	0	0	0	0	2	1	0
LOC115875775	0	0	1	0	0	0	0	0	0
LOC115875776	756	1112	944	683	694	719	869	622	870
LOC115875777	97	105	121	103	79	113	132	76	120
LOC115875778	1	5	0	0	1	1	0	0	7
LOC115875779	0	0	0	0	0	1	0	0	0
LOC115875780	0	1	2	1	1	0	0	1	3
LOC115875781	13	7	18	9	9	1	16	12	4
LOC115875782	2	1	0	4	0	2	1	0	1
LOC115875783	0	0	0	0	5	0	0	0	0
LOC115875784	369	471	436	328	379	385	284	367	342
LOC115875785	0	0	0	0	0	0	0	0	0
LOC115875786	5172	4704	5138	3061	3914	3779	3166	5539	4505
LOC115875787	4	1	0	0	1	1	0	1	0
LOC115875788	877	862	945	616	764	672	852	744	743
LOC115875789	1	2	3	0	0	2	1	3	1
LOC115875790	143	149	197	93	82	127	162	169	134
LOC115875791	5	4	1	6	6	9	4	6	7
LOC115875792	8627	11350	11401	7896	6752	10832	8382	7081	11072
LOC115875793	3305	3692	4128	2932	2747	2235	3067	3438	2824
LOC115875794	412	526	551	317	303	274	315	328	398
LOC115875795	155	194	153	101	95	89	86	104	70
LOC115875796	995	1262	1258	895	1053	1004	956	857	1031
LOC115875797	1045	1406	1157	956	905	1035	982	947	952
LOC115875798	4	4	4	1	1	1	6	5	1
LOC115875799	303	381	415	279	246	308	263	283	267
LOC115875800	70	54	229	44	25	87	66	60	57
LOC115875801	36	39	15	14	35	31	4	13	25
LOC115875802	2	13	59	3	3	0	1	2	7
LOC115875803	3	3	4	4	1	2	8	8	3
LOC115875804	1	1	3	0	1	4	0	0	3
LOC115875805	12	42	20	5	0	8	7	2	11
LOC115875806	4	194	1005	8	1	30	14	12	204
LOC115875807	4	0	0	0	4	2	0	3	1
LOC115875808	0	0	0	0	0	1	0	0	0
LOC115875809	3249	3184	3725	2978	2799	2930	3213	2661	2801
LOC115875810	0	0	1	0	0	0	0	0	0
LOC115875811	0	0	0	0	0	0	0	0	0
LOC115875812	1969	2101	1532	1000	835	1535	625	1194	1309
LOC115875813	784	779	908	615	598	615	663	570	632
LOC115875814	11	13	8	3	6	18	7	4	12
LOC115875815	1026	1021	1054	724	780	881	734	673	817
LOC115875816	1247	1353	1334	965	1025	1191	1062	1104	1195
LOC115875817	1596	1980	2062	1405	1619	1786	1601	1499	1776
LOC115875818	329	303	376	239	248	366	282	300	359
LOC115875819	5149	5477	5697	4326	4046	3969	4861	3914	4235
LOC115875820	87	112	85	59	78	50	86	80	92
LOC115875821	5600	7206	7354	5105	5001	5422	4943	5155	5881
LOC115875822	0	0	0	0	0	0	0	0	0
LOC115875823	3434	3394	3844	2870	2587	2463	3242	2590	2389
LOC115875824	3892	4783	4656	3290	2996	3713	3129	3699	3955
LOC115875825	16677	17913	20365	14096	13723	14952	15756	16084	15199
LOC115875826	2207	2678	2508	1791	1728	2255	1834	1785	2148
LOC115875827	6299	5805	7925	5042	5423	5185	5780	5960	5174
LOC115875828	5	9	2	9	11	10	18	10	12
LOC115875829	616	628	790	553	522	316	555	562	463
LOC115875830	6	209	9665	28	4	18	24	22	55
LOC115875831	239	172	167	128	119	79	147	95	135
LOC115875832	2951	3095	3536	2357	2288	2291	2815	2229	2206
LOC115875833	499	584	734	452	459	432	484	504	472
LOC115875834	104	109	134	84	63	93	99	121	94
LOC115875835	880	921	970	677	710	681	723	672	761
LOC115875836	1108	1516	1387	981	900	765	969	1101	1108
LOC115875837	1123	1033	1285	911	901	951	889	1042	1061
LOC115875838	2975	2922	3448	2411	2398	3335	2841	2746	2986
LOC115875839	1301	1378	1560	1153	1113	1177	1148	1358	1314
LOC115875840	1542	1887	2257	1754	1676	2133	1411	1747	1909
LOC115875841	1165	1452	1541	940	1030	789	1057	1062	1194
LOC115875842	3730	4326	4506	3365	3345	3323	3701	3151	3371
LOC115875843	53	73	88	55	62	81	77	70	72
LOC115875844	941	972	1012	809	764	606	822	745	956
LOC115875845	2634	2846	3095	2659	2470	2547	2618	2594	2432
LOC115875846	4881	5494	6162	4082	4320	4524	4602	4758	4791
LOC115875847	1284	1712	1658	1321	1236	917	1238	1122	1270
LOC115875848	1242	1719	1242	1201	1036	968	998	1081	1417
LOC115875849	2	2	7	3	0	1	9	2	1
LOC115875850	188	120	117	143	125	136	137	85	124
LOC115875851	369	403	453	306	318	269	351	276	296
LOC115875852	102	150	47	35	23	64	24	58	105
LOC115875853	3	2	3	1	5	3	2	6	3
LOC115875854	299	266	321	217	244	198	245	206	257
LOC115875855	11	14	14	5	5	14	5	12	6
LOC115875856	390	403	544	338	355	335	392	384	447
LOC115875857	1978	2040	2333	1595	1551	1498	1844	1397	1782
LOC115875858	6	11	16	14	6	21	6	10	43
LOC115875859	0	0	0	0	0	0	0	1	0
LOC115875860	20	21	13	5	17	22	1	0	11
LOC115875861	115	129	188	128	94	79	114	147	129
LOC115875862	982	1363	1412	909	883	852	951	968	1010
LOC115875863	204	223	220	120	175	167	168	136	198
LOC115875864	95	96	87	61	68	66	62	67	66
LOC115875865	14	26	19	15	11	20	13	16	15
LOC115875866	5	1	4	4	3	0	3	5	5
LOC115875867	1890	1895	2170	1527	1647	1580	1868	1518	1696
LOC115875868	411	491	566	367	480	352	408	376	402
LOC115875869	1414	2409	2070	1423	1417	1760	1484	1753	1707
LOC115875870	373	440	458	334	348	305	372	315	307
LOC115875871	1626	1716	1596	1389	1094	1266	1552	1228	1331
LOC115875872	40	49	50	44	27	30	43	20	49
LOC115875873	46	36	48	17	10	19	27	10	18
LOC115875874	8235	13281	11265	7020	7083	9324	8825	8819	10038
LOC115875875	142	156	143	114	117	98	102	89	103
LOC115875876	10345	12531	13305	8882	8880	7646	9787	9343	9455
LOC115875877	363	428	446	319	363	360	341	365	386
LOC115875878	1126	1041	645	340	352	468	282	267	588
LOC115875879	7	8	3	8	12	6	3	7	6
LOC115875880	60	66	116	59	90	58	44	82	24
LOC115875881	56	59	63	16	16	28	17	42	50
LOC115875882	229	279	236	191	147	181	166	197	539
LOC115875883	0	0	0	0	0	0	0	0	0
LOC115875884	11	52	10	10	1	12	5	5	11
LOC115875885	578	38	78	29	0	123	5	41	332
LOC115875886	6315	788	1388	819	89	1316	141	436	5658
LOC115875887	0	0	0	0	0	0	0	0	1
LOC115875888	1719	1750	1971	1275	1352	1334	1542	1386	1398
LOC115875889	3503	3859	4077	2998	2925	2501	3272	2386	3497
LOC115875890	1845	2044	2087	2180	1705	2198	1981	1858	1837
LOC115875891	89	77	23	7	11	40	8	55	66
LOC115875892	10	13	10	4	11	5	3	3	5
LOC115875893	142	195	230	138	144	119	188	115	194
LOC115875894	17	9	16	2	4	7	12	15	16
LOC115875895	0	0	0	0	0	0	0	0	0
LOC115875896	10	3	7	5	1	4	7	3	10
LOC115875897	7985	9281	9491	6244	6369	6870	6876	7196	7105
LOC115875898	48	12	105	115	12	71	51	9	56
LOC115875899	184	171	1335	72	74	124	109	216	114
LOC115875900	591	731	726	463	468	589	470	537	563
LOC115875901	41	11	48	32	49	22	30	50	29
LOC115875902	7	3	4	0	0	4	1	4	0
LOC115875903	4174	4934	5208	3755	3527	4026	3795	3445	4198
LOC115875904	6850	7952	8197	6022	6141	5923	6578	6403	6158
LOC115875905	2883	3720	3645	2957	2878	2632	2986	2663	2849
LOC115875906	26547	31747	37295	22902	20480	20449	25087	25772	22144
LOC115875907	1181	1226	1495	1134	1115	1341	1178	1062	1248
LOC115875908	2977	3860	4022	2595	2451	2400	2759	2810	3086
LOC115875909	2912	3275	3397	2196	2470	2869	2586	2450	2652
LOC115875910	2848	1981	2380	2119	1626	1640	2404	1394	1642
LOC115875911	1927	2251	2337	2040	1812	1558	1735	1745	1647
LOC115875912	662	721	794	557	656	519	607	495	670
LOC115875913	561	796	790	502	535	563	529	489	747
LOC115875914	2953	2749	3096	2435	2186	2419	2746	1986	2352
LOC115875915	3225	3188	3580	2661	2516	2182	3147	2565	2398
LOC115875916	3011	3142	3475	2557	2460	2714	2878	2680	2679
LOC115875917	284	239	222	135	150	157	95	70	132
LOC115875918	284	68	217	79	33	85	46	60	104
LOC115875919	6210	7528	7560	5411	6075	4734	6265	5134	5363
LOC115875920	810	944	962	648	730	675	743	527	763
LOC115875921	76	57	59	55	55	48	60	51	56
LOC115875922	551	699	782	522	471	437	506	441	460
LOC115875923	544	635	668	506	478	535	537	442	668
LOC115875924	3130	3427	3879	2753	2754	2896	2852	2826	2981
LOC115875925	85	66	102	52	44	45	96	39	51
LOC115875926	25	27	18	8	26	14	15	14	33
LOC115875927	241	256	271	220	261	318	215	227	262
LOC115875928	500	663	652	517	440	444	443	509	488
LOC115875929	20	2	8	7	5	1	9	1	6
LOC115875930	564	616	759	503	569	625	518	773	715
LOC115875931	17	20	39	27	15	8	8	21	33
LOC115875932	6	8	5	6	7	4	15	4	7
LOC115875933	3625	4213	5833	3996	3257	3020	4132	4264	3724
LOC115875934	1385	1744	2189	1596	1310	960	1791	1897	1333
LOC115875935	6115	6662	7039	6347	5595	6849	6358	5104	5763
LOC115875936	1092	1237	1294	965	919	1071	898	939	1134
LOC115875937	793	992	982	680	643	554	831	746	762
LOC115875938	1341	1459	1461	1166	1080	1311	1340	1097	1198
LOC115875939	1030	1023	1035	794	749	754	906	777	869
LOC115875940	822	880	928	619	691	643	672	710	740
LOC115875941	407	47	117	145	17	141	15	43	432
LOC115875942	281	310	295	224	229	177	242	230	240
LOC115875943	18	15	55	36	26	24	2	21	22
LOC115875944	1215	1234	1523	1180	1042	1042	942	924	1142
LOC115875945	1019	1431	1472	1123	934	1065	1162	1254	1172
LOC115875946	65	100	52	67	49	35	65	60	60
LOC115875947	298	276	43	40	62	172	19	93	137
LOC115875948	734	686	226	313	294	409	154	174	371
LOC115875949	232	129	94	70	131	128	120	66	81
LOC115875950	0	0	1	2	4	2	1	0	3
LOC115875951	26	41	43	55	37	51	47	49	41
LOC115875952	18	17	69	28	41	24	11	28	29
LOC115875953	935	1242	1221	842	816	696	868	1011	913
LOC115875954	2455	2120	2879	1901	1726	1443	2022	1746	1730
LOC115875955	2126	2219	2887	1934	1728	1728	2292	1861	1878
LOC115875956	194	161	213	181	124	184	126	176	239
LOC115875957	0	2	7	16	15	9	3	11	9
LOC115875958	6191	6748	7112	5839	5571	5883	6045	4840	5847
LOC115875959	1644	2136	2150	1608	1513	1622	1638	1476	1752
LOC115875960	990	1142	1102	843	738	733	853	825	919
LOC115875961	718	1166	1191	894	877	812	934	1131	852
LOC115875962	38	33	61	59	38	37	12	19	25
LOC115875963	977	1066	1043	716	752	698	922	838	886
LOC115875964	565	677	641	441	494	499	469	423	579
LOC115875965	7497	8360	8828	7301	6305	5506	7250	7929	6552
LOC115875966	6948	7928	8756	6351	6664	6651	6369	6332	7820
LOC115875967	63	97	84	41	47	58	41	52	66
LOC115875968	3	3	5	5	10	4	4	6	6
LOC115875969	744	819	744	547	590	604	583	540	703
LOC115875970	621	978	1113	778	714	504	805	524	737
LOC115875971	140	130	289	98	156	156	142	182	215
LOC115875972	31	36	40	23	26	29	29	53	36
LOC115875973	72	27	42	36	45	40	28	43	69
LOC115875974	1992	1608	2362	1420	1337	1550	1632	1411	1585
LOC115875975	497	495	514	402	404	321	383	185	388
LOC115875976	70	60	85	42	49	54	65	50	69
LOC115875977	11104	12957	13316	8764	8842	9595	9953	9889	10780
LOC115875978	17	19	45	25	27	14	15	22	20
LOC115875979	739	728	742	580	559	557	589	483	653
LOC115875980	227	262	269	175	180	178	227	181	176
LOC115875981	269	428	479	231	250	289	261	671	266
LOC115875982	11	2	24	15	4	22	10	3	4
LOC115875983	103	147	100	119	105	91	47	123	73
LOC115875984	313	281	304	184	132	267	195	216	317
LOC115875985	0	1	2	1	0	2	4	0	0
LOC115875986	0	0	0	0	0	1	2	0	0
LOC115875987	1	0	0	0	0	0	0	0	0
LOC115875988	1819	2120	2249	1716	1520	1725	1649	1706	1898
LOC115875989	1571	1434	1516	1216	1096	1113	1339	1136	1246
LOC115875990	128	73	17	22	27	35	8	3	43
LOC115875991	299	456	368	414	464	379	397	265	312
LOC115875992	620	407	538	383	417	335	375	345	593
LOC115875993	1048	1201	1436	833	872	983	915	890	916
LOC115875994	284	168	350	243	222	137	274	220	232
LOC115875995	364	434	440	355	312	295	336	319	376
LOC115875996	2414	2886	3334	2456	2755	2654	2292	2580	2825
LOC115875997	48	49	43	24	27	29	22	19	40
LOC115875998	1543	1910	2064	1395	1392	1354	1493	1551	1591
LOC115875999	1	9	1	1	7	2	1	3	5
LOC115876000	32574	34363	40755	41671	30822	32759	34598	28117	28766
LOC115876001	21	27	21	16	13	17	15	23	18
LOC115876002	1531	1797	1702	1308	1276	1474	1352	1082	1644
LOC115876003	720	1188	559	246	203	679	200	589	680
LOC115876004	2285	2768	2632	2197	2053	2362	2136	1859	2424
LOC115876005	24	70	25	8	10	31	4	25	53
LOC115876006	41	59	44	26	43	52	49	31	32
LOC115876007	59	46	24	8	23	21	7	5	26
LOC115876008	3682	4026	3986	3136	2826	3251	3319	2784	3515
LOC115876009	6774	8444	8204	5332	5444	6219	5871	6499	6915
LOC115876010	2413	2893	2781	1803	1703	1917	2142	1792	2084
LOC115876011	793	908	1000	657	654	693	746	722	804
LOC115876012	1361	1692	1602	1000	1028	806	1176	1257	1208
LOC115876013	367	405	469	304	298	310	304	298	353
LOC115876014	232	294	250	221	149	243	166	280	317
LOC115876015	78	66	90	59	75	51	80	76	34
LOC115876016	4130	5205	5100	3355	4695	3977	4089	5879	3395
LOC115876017	404	513	517	385	364	452	407	413	372
LOC115876018	60	33	57	10	59	24	50	42	18
LOC115876019	22	10	17	31	6	10	16	14	10
LOC115876020	29079	12829	27237	12370	14795	7409	21139	18992	8123
LOC115876021	1046	808	1364	426	377	339	368	842	474
LOC115876022	99	133	159	127	101	106	77	85	105
LOC115876023	2545	3900	3745	1450	1649	3437	1835	3076	3863
LOC115876024	3	1	0	8	1	0	0	0	5
LOC115876025	10096	11730	13109	9234	8896	9354	9775	8282	10943
LOC115876026	19192	21090	24192	17698	14953	14559	17152	17223	16948
LOC115876027	22588	30671	28462	20370	21474	23560	23120	21164	26791
LOC115876028	4	10	7	2	2	3	2	2	4
LOC115876029	142	130	172	129	80	91	153	82	90
LOC115876030	618	725	592	501	515	575	536	481	637
LOC115876031	1785	2038	2353	1424	1389	1962	1767	1437	1733
LOC115876032	317	277	331	171	124	212	139	250	204
LOC115876033	141	162	154	90	74	109	117	107	123
LOC115876034	1125	1102	1335	966	932	1041	1090	873	985
LOC115876035	938	958	1142	939	765	624	844	762	735
LOC115876036	1100	1502	1413	1110	992	1040	1152	1042	1017
LOC115876037	280	356	360	56	17	255	36	188	337
LOC115876038	330	244	230	143	409	114	147	270	154
LOC115876039	4206	2202	4840	3774	2773	2771	4024	1960	2792
LOC115876040	183	203	115	106	60	63	155	63	93
LOC115876041	0	0	0	1	0	0	0	0	0
LOC115876042	349	367	82	67	26	172	11	183	270
LOC115876043	0	0	0	1	0	2	1	2	1
LOC115876044	161	158	49	95	74	90	23	27	90
LOC115876045	778	916	985	676	631	584	711	760	842
LOC115876046	2	0	0	0	0	0	0	1	0
LOC115876047	593	631	631	478	555	518	483	416	492
LOC115876048	1077	1233	1286	883	964	721	968	798	1063
LOC115876049	19	30	39	29	31	40	30	31	31
LOC115876050	6668	6289	6531	4322	4348	5158	5116	4395	5165
LOC115876051	559	648	686	510	506	552	584	507	498
LOC115876052	5149	5950	7502	4802	4668	4499	5271	5142	4893
LOC115876053	2	1	0	0	2	0	0	4	1
LOC115876054	160	119	161	77	56	108	93	93	113
LOC115876055	124	118	134	102	100	106	81	127	113
LOC115876056	12	7	21	11	3	9	6	6	13
LOC115876057	3	10	6	9	2	4	2	1	9
LOC115876058	3809	4095	4513	3659	3348	2679	3604	3569	3154
LOC115876059	1227	1855	1689	1232	972	1062	1260	1498	1154
LOC115876060	534	560	676	510	478	586	489	472	572
[truncated: 15,737 more rows]

## Sheet: S4
	TCT vs Naïve			TCT vs PBS
Id	Log2FC	pvalue	padj	Log2FC	pvalue	padj
LOC115891903	-0.518	0.000129038	0.018366	-0.6	9.33e-06	0.00883264
LOC115888453	-0.696	3.8e-07	0.000203197	-0.601	1.31e-05	0.0099625
LOC115882681	-6.941	1.13e-07	9.3e-05	-5.574	2.22e-05	0.0160313
LOC115883362	-0.436	2.95e-05	0.00608513	-0.434	3.35e-05	0.0218263
LOC115881033	-0.691	7.32e-05	0.0123992	-0.706	5.19e-05	0.0309184
LOC115883884	3.042	7.59e-34	1.02e-29	3.256	7.8e-36	1.07e-31
LOC115884866	3.41	8.95e-14	3.99e-10	3.165	4.74e-12	3.25e-08
LOC115886735	2.411	6.65e-14	3.99e-10	2.052	1.72e-10	7.87e-07
LOC115877462	4.131	8.22e-10	2.2e-06	3.425	3.51e-07	0.00106767
LOC115874620	3.03	1.15e-07	9.3e-05	2.04	0.000357189	0.00133452
LOC115874703	5.386	5.96e-08	6.65e-05	4.538	4.28e-06	0.00651031
LOC115877463	4.759	1.97e-07	0.000125772	4.164	5.24e-06	0.00717594
LOC115877563	1.277	1.18e-05	0.00357795	1.335	5.78e-06	0.00720329
LOC115885681	1.793	1.9e-05	0.00488687	1.881	9.37e-06	0.00883264
LOC115877465	6.196	2.21e-07	0.000134632	5.225	1.1e-05	0.00883264
LOC115888387	3.826	0.000346383	0.037373	3.734	0.000480288	0.160486
LOC115889109	1.203	0.00662897	0.22785	2.366	3.9e-07	0.00106767
LOC115888476	-0.722	0.000343055	0.0573731	-1.01	5.42e-07	0.00123732
LOC115879176	1.681	0.0302507	0.450935	4.322	1.04e-06	0.00203069
LOC115875246	0.256	0.282103	0.898842	1.157	2.33e-06	0.00398354
LOC115889091	-0.649	0.00114328	0.0792538	-0.88	1.04e-05	0.00883264
LOC115890895	-0.286	0.0196175	0.368588	-0.541	1.04e-05	0.00883264
LOC115882952	0.583	0.183406	0.82967	2.148	8.86e-06	0.00883264
LOC115890243	-0.329	0.3047	0.913072	-1.329	2.69e-05	0.0184438
LOC115885804	0.371	0.0958231	0.698411	0.879	8.1e-05	0.0462537
LOC115879222	0.325	0.000997785	0.0721587	0.387	0.000101122	0.0554149
LOC115884985	-0.875	1.24e-07	9.3e-05	-0.68	4.38e-05	0.0572777
LOC115884372	-0.482	0.00523876	0.201406	-0.665	0.000120584	0.0635385
LOC115883747	-1.946	0.0316151	0.453354	-3.369	0.000139394	0.0700709
LOC115883368	-0.568	2.78e-05	0.00603415	-0.519	0.000148325	0.0700709
LOC115878962	-0.109	0.399876	0.947561	-0.489	0.000148043	0.0700709
LOC115886537	0.39	0.00124267	0.0831286	-0.454	0.000161002	0.0735242
LOC115878804	-0.025	0.978651	0.999067	-3.439	0.000214087	0.093375
LOC115883656	0.129	0.745724	0.989371	1.579	0.000218102	0.093375
LOC115879371	1.694	1.53e-05	0.00418603	1.433	0.000257768	0.107013
LOC115886878	-1.254	0.483442	0.963037	-6.131	0.000298951	0.117018
LOC115881357	-0.097	0.560604	0.970161	0.61	0.000292028	0.117018
LOC115883872	1.997	0.000577826	0.0509254	2.113	0.000359919	0.133267
LOC115882826	-0.283	0.0410426	0.506983	-0.492	0.000386782	0.139445
LOC115883364	-0.529	0.00763715	0.248004	-0.703	0.000400107	0.14055
LOC115889862	2.088	0.0148273	0.331515	3.002	0.000471505	0.160486
LOC115891029	1.29	0.0917796	0.693709	2.705	0.0005452	0.177839
LOC115881865	-0.44	0.131886	0.766428	-0.996	0.000598094	0.184385
LOC115888328	0.711	0.0344256	0.470358	1.167	0.00060401	0.184385
LOC115887149	1.772	0.00037827	0.0387759	1.716	0.000605645	0.184385
LOC115883367	-0.314	0.00218749	0.121943	-0.35	0.000651546	0.189919
LOC115875044	0.266	0.465709	0.962069	1.249	0.000646807	0.189919
LOC115878839	-0.677	3.76e-05	0.00708019	-0.561	0.00076423	0.218124
LOC115877759	0.435	1.49e-07	0.0001	0.278	0.000781314	0.218449
LOC115887502	0.131	0.893332	0.999067	3.529	0.000845068	0.230328
LOC115874444	0.642	0.420197	0.954431	3.143	0.000857424	0.230328
LOC115886336	0.408	0.000816483	0.0631893	-0.401	0.00098467	0.254528
LOC115882264	0.82	0.000517569	0.0477556	0.781	0.000969825	0.254528
LOC115885126	0.691	0.0180865	0.357428	0.958	0.00117013	0.296866
LOC115874331	-0.68	0.0116181	0.298818	-0.874	0.0012266	0.305534
LOC115881653	-2.832	0.152925	0.792491	-6.087	0.00127363	0.311585
LOC115890336	0.343	0.000818327	0.0631893	0.33	0.00133543	0.320972
LOC115875237	-1.435	0.32705	0.919479	-4.64	0.0014508	0.324649
LOC115880878	-0.911	1.02e-06	0.000425209	-0.601	0.00145754	0.324649
LOC115884837	-0.604	0.13865	0.772814	-1.29	0.00146921	0.324649
LOC115877361	0.202	0.01849	0.361354	0.273	0.00145764	0.324649
LOC115878866	1.366	0.00464752	0.187567	1.559	0.00145739	0.324649
LOC115876286	-0.516	0.00234783	0.127689	-0.54	0.00155304	0.337725
LOC115882050	1.11	0.0136499	0.322831	1.462	0.00159485	0.341398
LOC115877788	-6.832	0.000403417	0.0399802	-6.07	0.00173603	0.360358
LOC115880282	-3.367	0.0350833	0.475066	-5.004	0.00171639	0.360358
LOC115884864	1.117	0.166331	0.803531	2.78	0.00177287	0.362513
LOC115887201	0.558	4.1e-06	0.00144444	0.375	0.00196155	0.395194
LOC115879454	-1.395	0.0140844	0.32643	-1.752	0.00204382	0.405802
LOC115889397	-0.299	0.0282853	0.439523	-0.42	0.00214189	0.407555
LOC115879029	1.078	0.0110765	0.2918	1.316	0.00209264	0.407555
LOC115888752	1.526	8.03e-05	0.0132689	1.185	0.00213784	0.407555
LOC115874779	0.048	0.766104	0.989771	-0.49	0.00218445	0.409959
LOC115882002	-1.073	4.61e-05	0.00845097	-0.805	0.00231224	0.423423
LOC115876759	-0.431	0.0002768	0.0336423	-0.362	0.00231801	0.423423
LOC115891600	0.019	0.931425	0.999067	-0.681	0.00243875	0.434405
LOC115876664	1.236	3.22e-05	0.00625252	0.9	0.00244155	0.434405
LOC115888290	-0.19	0.446271	0.959363	-0.746	0.00253364	0.444777
LOC115883270	0.087	0.668873	0.985741	-0.607	0.00259724	0.444777
LOC115882718	0.107	0.625185	0.98457	0.668	0.00259597	0.444777
LOC115891918	0.38	0.00268997	0.141689	0.38	0.00268518	0.451793
LOC115875962	0.411	0.333917	0.923237	1.35	0.00270416	0.451793
LOC115886636	4.025	0.00129589	0.0858303	3.736	0.00282225	0.465841
LOC115882267	2.68	0.0189154	0.363605	3.413	0.00297385	0.485021
LOC115887139	-0.856	6.79e-06	0.00232859	-0.572	0.0032447	0.490494
LOC115882278	-0.242	0.670418	0.985741	1.823	0.0031135	0.490494
LOC115891359	-0.15	0.476745	0.963037	0.645	0.00322215	0.490494
LOC115881728	0.003	0.990631	0.999145	0.785	0.00321536	0.490494
LOC115879223	0.246	0.693835	0.986327	1.876	0.00305925	0.490494
LOC115874947	0.602	0.425093	0.955554	2.387	0.00318961	0.490494
LOC115881708	3.148	0.000277213	0.0336423	2.496	0.00325802	0.490494
LOC115882567	0.389	0.0106379	0.287346	0.443	0.00375003	0.558428
LOC115883683	3.265	0.00120288	0.0816922	2.904	0.00384286	0.566099
LOC115891248	-5.939	0.00125227	0.0833539	-5.284	0.00410039	0.57106
LOC115877127	-1.206	6.05e-07	0.00031138	-0.704	0.00411541	0.57106
LOC115878184	-0.976	0.0251361	0.421194	-1.255	0.00401254	0.57106
LOC115885649	-0.304	0.00341895	0.159397	-0.301	0.00405679	0.57106
LOC115883685	-0.235	0.0364383	0.481252	-0.323	0.00400606	0.57106
LOC115875128	0.739	0.0031756	0.154496	0.727	0.00412664	0.57106
LOC115878823	-2.579	0.149104	0.789007	-5.109	0.00424831	0.572299
LOC115887203	0.659	0.0576916	0.579037	1.006	0.00419362	0.572299
LOC115885348	1.858	0.000508227	0.0475494	1.526	0.00426091	0.572299
LOC115880730	0.427	2.19e-05	0.00542626	0.288	0.00431202	0.57354
LOC115883122	-1.583	0.0160403	0.341323	-1.875	0.00435612	0.573835
LOC115886715	-1.054	0.00012557	0.0182608	-0.775	0.00486	0.585862
LOC115887595	-0.911	0.0170502	0.349254	-1.083	0.004757	0.585862
LOC115885181	-0.471	0.558847	0.969906	2.359	0.00461471	0.585862
LOC115882378	-0.163	0.751343	0.989371	1.5	0.00471251	0.585862
LOC115882161	0.047	0.837755	0.994354	0.671	0.00466498	0.585862
LOC115885759	0.062	0.811731	0.993988	0.759	0.00487506	0.585862
LOC115874500	0.1	0.895408	0.999067	2.199	0.00481152	0.585862
LOC115884894	0.282	0.773274	0.99155	3.126	0.00480755	0.585862
LOC115887880	0.882	0.515718	0.968871	4.943	0.00460916	0.585862
LOC115889765	2.652	0.023461	0.40397	3.416	0.00472656	0.585862
LOC115885612	-0.779	0.13632	0.771502	-1.453	0.00493437	0.587512
LOC115875708	-0.658	0.550294	0.969792	-2.924	0.00499733	0.587512
LOC115891803	-0.658	1.84e-08	3.07e-05	-0.33	0.00506032	0.587512
LOC115876774	-0.445	0.00256057	0.138137	-0.414	0.00503945	0.587512
LOC115885018	-3.308	0.0318122	0.453747	-4.26	0.00514599	0.592438
LOC115879415	1.542	0.00624942	0.219444	1.597	0.00525693	0.600167
LOC115890127	0.388	0.544038	0.969792	1.99	0.00571454	0.647018
LOC115882445	3.752	0.00540721	0.205077	3.759	0.00595573	0.6688
LOC115885428	0.45	0.360625	0.931401	1.418	0.00613173	0.682964
LOC115878821	-0.957	0.0626474	0.599542	1.543	0.00659462	0.693133
LOC115886522	-0.509	0.0203079	0.374242	-0.598	0.0064014	0.693133
LOC115882039	-0.205	0.801981	0.993901	2.547	0.00653376	0.693133
LOC115887357	-0.119	0.0373029	0.486155	-0.157	0.00636067	0.693133
LOC115874400	0.135	0.150075	0.789007	0.257	0.00647335	0.693133
LOC115874487	0.291	0.828204	0.993988	4.745	0.00652129	0.693133
LOC115889222	0.656	0.175234	0.814905	1.387	0.00662776	0.693133
LOC115874659	1.009	0.0492729	0.542124	1.447	0.00647213	0.693133
LOC115887128	-0.124	0.865589	0.995182	2.006	0.0068415	0.703084
LOC115878781	0.221	0.546299	0.969792	0.994	0.00696862	0.703084
LOC115881333	0.302	0.749808	0.989371	2.561	0.00697545	0.703084
LOC115882387	0.372	0.692327	0.986327	2.694	0.00690079	0.703084
LOC115876173	0.844	3.72e-08	5.53e-05	0.414	0.00697952	0.703084
LOC115883670	0.33	0.638226	0.985741	1.952	0.00706854	0.706854
LOC115881432	0.119	0.272424	0.8972	0.292	0.00720462	0.713284
LOC115885790	2.66	4.66e-08	6.23e-05	1.267	0.00723697	0.713284
LOC115877868	0.838	0.159071	0.795365	1.69	0.00729338	0.713709
LOC115884694	-2.428	0.0252846	0.421194	-2.896	0.00739508	0.716726
LOC115886689	-0.72	0.000188953	0.024486	-0.517	0.00742884	0.716726
LOC115878092	-0.08	0.811392	0.993988	-0.89	0.00762025	0.730051
LOC115881272	0.269	0.279023	0.8972	0.678	0.00770031	0.732599
LOC115881285	-0.294	0.000673499	0.0559673	-0.23	0.00781519	0.7384
LOC115882020	-0.554	0.000821806	0.0631893	-0.44	0.00799464	0.750182
LOC115888929	-1.259	0.159448	0.795365	-2.332	0.00828739	0.762782
LOC115889798	-0.167	0.873332	0.996785	3.499	0.00830016	0.762782
LOC115884052	-0.164	0.779254	0.992542	-1.491	0.00835162	0.762782
LOC115887301	0.239	0.654834	0.985741	1.496	0.00821122	0.762782
LOC115881294	-0.248	0.0961242	0.698411	-0.395	0.00844199	0.765929
LOC115881253	0.128	0.875764	0.99725	2.207	0.00866685	0.781157
LOC115881364	1.217	0.0427223	0.515402	1.607	0.00873419	0.782081
LOC115882556	-0.398	2.54e-05	0.00581765	-0.246	0.00913802	0.792694
LOC115889447	0.267	0.15595	0.795365	0.494	0.00895794	0.792694
LOC115882145	0.926	0.0675977	0.616069	1.353	0.00912684	0.792694
LOC115888392	0.934	0.0509242	0.553016	1.258	0.00911349	0.792694
LOC115889971	2.31	0.109148	0.728349	3.933	0.00914202	0.792694
LOC115875330	-1.777	0.28496	0.899806	-4.315	0.0093424	0.796243
LOC115876779	-0.382	0.000161895	0.0223298	-0.265	0.00931575	0.796243
LOC115886828	-0.141	0.40234	0.949195	-0.438	0.0093573	0.796243
LOC115890261	-1.264	0.00332481	0.158301	-1.119	0.00974393	0.804167
LOC115882843	-0.6	0.0016798	0.100781	-0.494	0.00968653	0.804167
LOC115891169	-0.15	0.785222	0.992958	1.445	0.00952692	0.804167
LOC115876865	0.663	0.445909	0.959363	2.3	0.00963967	0.804167
LOC115877460	2.894	0.00278721	0.145098	2.482	0.0096349	0.804167
LOC115882512	0.413	9.52e-05	0.0144758	0.273	0.00991186	0.813128
LOC115878073	-0.6	0.190251	0.833453	-1.166	0.0101499	0.813756
LOC115891907	-0.255	0.417167	0.952967	0.831	0.0102002	0.813756
LOC115882691	-0.22	0.725649	0.986936	1.632	0.0101917	0.813756
LOC115891570	0.302	0.112439	0.735913	0.495	0.0101602	0.813756
LOC115891322	3.848	0.00505531	0.196614	3.524	0.0102165	0.813756
LOC115885316	-0.547	0.016924	0.348349	-0.588	0.0104161	0.820119
LOC115890191	-0.28	0.00443122	0.18469	-0.253	0.0104044	0.820119
LOC115883469	-1.125	0.0027722	0.145098	-0.96	0.0108035	0.834939
LOC115874166	-0.097	0.47979	0.963037	-0.352	0.0108409	0.834939
LOC115889338	0.071	0.923283	0.999067	1.951	0.0108278	0.834939
LOC115882375	0.149	0.0398551	0.499271	0.185	0.0108481	0.834939
LOC115875309	-4.725	0.0080067	0.255745	-4.541	0.0110913	0.835929
LOC115887508	-1.774	0.222474	0.86778	-3.666	0.0115932	0.835929
LOC115881020	-0.852	0.000413678	0.0404117	-0.616	0.011374	0.835929
LOC115875917	-0.39	0.127593	0.757684	0.67	0.011203	0.835929
LOC115885211	-0.312	0.645957	0.985741	1.745	0.0113987	0.835929
LOC115887156	-0.232	0.755189	0.989371	1.932	0.0112127	0.835929
LOC115887692	-0.114	0.677516	0.986327	0.698	0.0115532	0.835929
LOC115880102	-0.068	0.730712	0.986996	-0.499	0.0114863	0.835929
LOC115885664	-0.009	0.98333	0.999067	1.177	0.0112009	0.835929
LOC115881178	0.295	0.188305	0.832288	0.567	0.0115497	0.835929
LOC115876470	0.336	0.0230042	0.401586	0.38	0.0109894	0.835929
LOC115875656	0.846	5.63e-05	0.00977478	0.531	0.0113562	0.835929
LOC115878722	-2.293	0.197653	0.839082	-4.449	0.0123073	0.844905
LOC115882896	-1.85	0.000345127	0.037373	-1.298	0.0121376	0.844905
LOC115891846	-1.46	0.00326241	0.157007	-1.254	0.0125493	0.844905
LOC115879080	-0.308	0.189113	0.832693	-0.586	0.0126363	0.844905
LOC115890161	-0.297	0.662085	0.985741	1.753	0.0125909	0.844905
LOC115883013	-0.008	0.986797	0.999123	1.182	0.0120765	0.844905
LOC115881883	0.149	0.243521	0.878271	0.322	0.0120982	0.844905
LOC115888877	0.204	0.865608	0.995182	3.622	0.0125348	0.844905
LOC115885780	0.206	0.551596	0.969792	0.867	0.0126209	0.844905
LOC115882898	0.256	0.370018	0.934662	0.731	0.0125078	0.844905
LOC115884730	0.296	0.679548	0.986327	1.842	0.0118384	0.844905
LOC115884712	0.397	0.803945	0.993988	-3.476	0.011878	0.844905
LOC115876767	0.494	0.519996	0.968871	2.12	0.012314	0.844905
LOC115885454	0.557	1.06e-06	0.000429415	0.285	0.0126427	0.844905
LOC115884338	0.661	0.000184858	0.024486	0.444	0.0121456	0.844905
LOC115878539	0.151	0.0279236	0.437971	0.172	0.0129823	0.863387
LOC115879439	-5.538	0.00103275	0.0738885	-4.236	0.0130535	0.86393
LOC115880142	-2.248	0.0751558	0.643035	-3.131	0.0131629	0.864837
LOC115876269	-0.598	0.0388848	0.494402	-0.717	0.0133818	0.864837
LOC115884424	0.218	0.0290922	0.443697	0.248	0.0132881	0.864837
LOC115877243	0.366	0.680739	0.986327	2.342	0.0133452	0.864837
LOC115888796	0.442	0.0787062	0.650744	0.624	0.0133924	0.864837
LOC115876398	2.997	0.0344432	0.470358	3.645	0.013446	0.864837
LOC115891150	0.316	0.00266247	0.140795	0.26	0.0135144	0.865175
LOC115874413	-0.261	0.680017	0.986327	1.594	0.0137893	0.874112
LOC115877822	-0.019	0.894211	0.999067	-0.354	0.0137336	0.874112
LOC115875646	0.677	0.474168	0.963037	2.368	0.0138454	0.874112
LOC115884009	-2.289	0.000591157	0.0515105	-1.669	0.0141502	0.881741
LOC115887897	1.073	0.0017542	0.103717	0.844	0.0140802	0.881741
LOC115889423	2.378	0.0456254	0.530341	3.299	0.0141593	0.881741
LOC115885707	-1.226	0.0194523	0.367589	-1.293	0.0142903	0.881877
LOC115879451	-0.285	0.109149	0.728349	-0.437	0.014231	0.881877
LOC115882528	-0.47	0.00133372	0.0874697	-0.36	0.0144843	0.886499
LOC115874138	-0.088	0.206079	0.846072	-0.17	0.0144946	0.886499
LOC115886062	-0.259	0.652999	0.985741	1.414	0.0148782	0.894684
LOC115887983	-0.233	0.123263	0.753962	-0.37	0.0148896	0.894684
LOC115882720	-0.206	0.0820232	0.660679	-0.289	0.0148095	0.894684
LOC115876812	0.307	0.756285	0.989371	2.528	0.0148236	0.894684
LOC115887243	-0.225	0.24185	0.877837	0.473	0.0152633	0.907498
LOC115885130	0.212	0.00291166	0.148683	0.173	0.0152043	0.907498
LOC115879002	0.278	0.00542892	0.205106	0.244	0.0153016	0.907498
LOC115887168	-0.264	0.722532	0.986936	1.834	0.0155059	0.909262
LOC115885486	0.333	8.39e-05	0.0133673	0.205	0.0154206	0.909262
LOC115890887	0.455	0.00503691	0.196614	0.396	0.0155305	0.909262
LOC115876749	-0.403	0.000317194	0.0359639	-0.272	0.0156893	0.911636
LOC115886533	-0.053	0.513897	0.968871	-0.195	0.0157041	0.911636
LOC115876702	-0.451	0.000940452	0.0695155	-0.329	0.0161083	0.917102
LOC115888690	-0.248	0.323697	0.918114	-0.604	0.0160011	0.917102
LOC115875619	-0.064	0.909077	0.999067	1.405	0.0160997	0.917102
LOC115887503	-0.029	0.883097	0.998594	0.483	0.0159006	0.917102
LOC115889103	0.41	0.00068342	0.0564412	0.291	0.016133	0.917102
LOC115891190	-0.257	0.0592162	0.586192	-0.328	0.0162799	0.917836
LOC115891738	-0.189	0.158882	0.795365	-0.323	0.016267	0.917836
LOC115886583	-0.222	0.337952	0.924177	-0.554	0.0164946	0.92301
LOC115887360	-0.218	0.0960816	0.698411	-0.315	0.0165064	0.92301
LOC115879812	-0.819	0.0314608	0.453083	-0.915	0.0167003	0.93006
LOC115886197	-0.429	0.70983	0.986361	3.073	0.0170629	0.938802
LOC115876177	-0.404	0.000151392	0.0210987	-0.256	0.0169969	0.938802
LOC115884432	0.483	3.19e-05	0.00625252	0.278	0.0170595	0.938802
LOC115878159	0.51	0.129808	0.763458	0.809	0.0172441	0.944975
LOC115882137	-0.968	0.0927624	0.693839	-1.364	0.0176534	0.950796
LOC115884344	-0.644	3.76e-06	0.00135844	-0.334	0.0176097	0.950796
LOC115887153	-0.001	0.998779	0.999838	1.422	0.0175006	0.950796
LOC115890033	0.315	0.000398536	0.0397911	0.212	0.017526	0.950796
LOC115885519	0.907	0.383076	0.939365	3.318	0.0176973	0.950796
LOC115876332	-0.473	0.663817	0.985741	3.492	0.0181778	0.957828
LOC115883340	0.045	0.945565	0.999067	-1.532	0.0181524	0.957828
LOC115879061	0.05	0.947764	0.999067	2.042	0.0179483	0.957828
LOC115884066	0.521	0.0901827	0.688141	0.747	0.0180827	0.957828
LOC115888131	0.826	0.032657	0.460399	0.924	0.0180764	0.957828
LOC115881434	-1.596	0.025111	0.421194	-1.684	0.0184922	0.963037
LOC115883389	-0.174	0.177602	0.821057	-0.305	0.0184473	0.963037
LOC115882060	3.475	0.141372	0.777861	5.736	0.0185578	0.963037
LOC115887902	4.971	7.5e-07	0.000358483	1.988	0.0185207	0.963037
LOC115889870	-1.056	0.163302	0.80166	-1.76	0.0186679	0.965094
LOC115881551	-0.384	0.615548	0.982599	1.894	0.0190473	0.970065
LOC115885425	-0.173	0.69996	0.986327	1.093	0.0189692	0.970065
LOC115887236	0.225	0.0104986	0.286491	0.207	0.0190372	0.970065
LOC115881861	1.441	0.115817	0.742802	2.218	0.0189774	0.970065
LOC115885525	-2.887	0.0391559	0.495513	-3.259	0.0197041	0.971031
LOC115881817	-0.961	0.141781	0.777861	-1.516	0.0195744	0.971031
LOC115883638	-0.685	0.123758	0.754404	-1.04	0.0191773	0.971031
LOC115885769	-0.269	0.159012	0.795365	-0.446	0.0195848	0.971031
LOC115878023	-0.082	0.547492	0.969792	-0.317	0.019429	0.971031
LOC115883468	-0.032	0.657408	0.985741	-0.168	0.0193459	0.971031
LOC115887967	0.238	0.885445	0.998594	4.644	0.0196637	0.971031
LOC115877386	0.544	2.01e-06	0.000768164	0.267	0.0195925	0.971031
LOC115876433	0.893	0.0422468	0.513714	1.03	0.0192356	0.971031
LOC115881315	-3.062	0.02706	0.432106	-3.227	0.0198795	0.972677
LOC115876720	0.095	0.837954	0.994354	1.151	0.0198146	0.972677
LOC115876530	-0.475	0.561443	0.970174	2.067	0.020214	0.98245
LOC115883352	0.195	0.0056657	0.209076	0.164	0.0202304	0.98245
LOC115886380	0.456	0.784974	NA	4.649	0.0202944	0.98245
LOC115887193	0.196	0.0177172	0.356268	0.192	0.0204432	0.986167
LOC115882248	-0.74	0.00427594	0.180466	-0.604	0.0205591	0.98791
LOC115887504	-0.244	0.671069	0.985741	-1.326	0.0206235	0.98791
LOC115888126	-2.058	0.043723	0.522787	-2.35	0.0212704	0.988412
LOC115880512	-2.019	0.0875592	0.678711	-2.71	0.0214358	0.988412
LOC115880211	-1.634	0.0130372	0.314847	-1.511	0.0219703	0.988412
LOC115882582	-0.986	0.0524531	0.560257	-1.168	0.0220048	0.988412
LOC115874287	-0.506	0.52085	0.968871	-1.761	0.0218371	0.988412
LOC115878758	-0.473	0.575687	0.974581	2.23	0.0216437	0.988412
LOC115874259	-0.418	0.0961787	0.698411	-0.577	0.0219721	0.988412
LOC115874687	-0.143	0.756455	0.989371	-1.042	0.0211295	0.988412
LOC115886557	-0.131	0.240228	0.877364	-0.255	0.0219119	0.988412
LOC115882098	-0.108	0.594236	0.978616	0.471	0.0216463	0.988412
LOC115886392	-0.05	0.878487	0.997457	-0.743	0.0212384	0.988412
LOC115879345	0.088	0.734331	0.987515	0.605	0.0217188	0.988412
LOC115891176	0.093	0.325312	0.918787	0.22	0.0214817	0.988412
LOC115876690	0.103	0.914938	0.999067	2.279	0.021333	0.988412
LOC115885653	0.146	0.814748	0.993988	1.468	0.0208904	0.988412
LOC115891919	0.212	0.112982	0.735913	0.307	0.0219194	0.988412
LOC115875157	0.256	0.34369	0.924177	0.627	0.0216528	0.988412
LOC115887229	0.267	0.0653921	0.607376	0.334	0.0217161	0.988412
LOC115884847	0.467	0.102976	0.713862	0.659	0.0214762	0.988412
LOC115887079	-0.085	0.883749	0.998594	1.408	0.02216	0.990074
LOC115887121	-0.036	0.962774	0.999067	1.821	0.0222016	0.990074
LOC115877485	1.244	0.176326	0.817982	2.122	0.0222586	0.990074
LOC115886194	-1.842	0.0289888	0.443697	-1.929	0.0223632	0.991509
LOC115885022	-8.71	8.49e-07	0.000378581	-1.655	0.352142	0.999782
LOC115878844	-5.795	0.0443567	0.524136	-4.427	0.127074	0.999782
LOC115874522	-5.077	0.0805662	NA	-1.775	0.562615	0.999782
LOC115890653	-4.911	0.0524551	NA	-3.536	0.169424	0.999782
LOC115886648	-4.903	0.0131847	NA	-3.332	0.102694	0.999782
LOC115881328	-4.893	0.0199209	0.3706	-3.488	0.0993037	0.999782
LOC115884220	-4.659	0.0073758	0.242459	-1.791	0.337997	0.999782
LOC115874851	-4.528	0.00657523	0.227313	-2.585	0.136652	0.999782
LOC115886090	-4.495	0.0149342	0.332805	-1.381	0.492409	0.999782
LOC115875806	-4.493	0.00906034	0.268777	-2.438	0.157209	0.999782
LOC115884781	-4.456	0.0178632	0.356329	-4.073	0.0313556	0.999782
LOC115876414	-4.375	0.0147852	0.331515	-3.744	0.0369839	0.999782
LOC115888672	-4.308	0.0153713	0.339567	0.054	0.977284	0.999782
LOC115889490	-4.241	0.0179582	0.356329	-3.836	0.0323847	0.999782
LOC115882486	-4.224	0.04475	NA	-4.441	0.0349921	0.999782
LOC115875673	-4.181	0.00177333	0.103717	-1.36	0.33118	0.999782
LOC115875359	-4.173	0.00392453	0.172152	-1	0.493167	0.999782
LOC115880371	-4.163	0.0412688	0.508421	-3.441	0.092088	0.999782
LOC115877410	-4.113	0.00360996	0.163168	-2.886	0.0412055	0.999782
LOC115889489	-4.084	0.00896513	0.267733	-0.956	0.541738	0.999782
LOC115889572	-3.999	0.028047	0.438266	-3.267	0.0730706	0.999782
LOC115875302	-3.999	0.0697996	NA	-2.077	0.362446	0.999782
LOC115890655	-3.979	0.0505354	0.550132	-3.406	0.0942372	0.999782
LOC115881581	-3.913	0.0156959	0.340931	-3.349	0.0388066	0.999782
LOC115878282	-3.889	0.0290164	NA	-2.409	0.19242	0.999782
LOC115890654	-3.887	0.0282481	0.439456	-3.131	0.0772822	0.999782
LOC115881731	-3.82	0.0176224	0.355612	-0.498	0.781792	0.999782
LOC115881238	-3.757	0.0397347	NA	-2.617	0.163359	0.999782
LOC115877224	-3.748	0.0103089	0.286148	-1.058	0.469991	0.999782
LOC115878111	-3.715	0.00296719	0.149241	-2.345	0.0625956	0.999782
LOC115874569	-3.636	0.0300265	0.449426	-3.421	0.0430118	0.999782
LOC115883484	-3.614	0.102941	0.713862	-0.564	0.810352	0.999782
LOC115882076	-3.596	0.000997211	0.0721587	-1.29	0.262843	0.999782
LOC115880982	-3.521	0.00155026	0.097054	-2.419	0.0322613	0.999782
LOC115878767	-3.511	0.0737675	NA	-2.609	0.193386	0.999782
LOC115881463	-3.496	0.00685171	0.230904	-1.629	0.208603	0.999782
LOC115880029	-3.457	0.00723388	0.241671	-1.944	0.131842	0.999782
LOC115887901	-3.44	0.0231102	0.401586	-2.185	0.154235	0.999782
LOC115886519	-3.421	0.0426434	0.514915	-2.955	0.0810022	0.999782
LOC115877631	-3.413	0.138362	0.772301	-4.675	0.0410282	0.999782
LOC115876426	-3.41	0.0359283	NA	-3.122	0.0580081	0.999782
LOC115884107	-3.409	0.0479551	0.536447	-3.637	0.0350416	0.999782
LOC115883327	-3.372	0.00303075	0.149706	-1.983	0.0848155	0.999782
LOC115874927	-3.33	0.0610596	NA	-3.269	0.0677528	0.999782
LOC115880451	-3.329	0.0482743	0.538073	-1.225	0.491992	0.999782
LOC115889980	-3.27	0.0719562	NA	-3.158	0.0844771	0.999782
LOC115891848	-3.27	0.0208944	0.38294	-2.366	0.103385	0.999782
LOC115878394	-3.254	0.0524704	0.560257	-2.702	0.107426	0.999782
LOC115877481	-3.238	0.17461	0.813692	-1.817	0.44633	0.999782
LOC115888250	-3.209	0.203005	NA	-0.465	0.860218	0.999782
LOC115882809	-3.182	0.154606	NA	-0.459	0.846663	0.999782
LOC115876609	-3.178	0.0443551	NA	-0.88	0.607882	0.999782
LOC115889012	-3.175	0.0544545	0.567988	-3.371	0.0411815	0.999782
LOC115875802	-3.152	0.0200688	0.3706	-0.615	0.665224	0.999782
LOC115878768	-3.142	0.140822	NA	-2.823	0.1901	0.999782
LOC115887943	-3.068	0.227798	NA	-0.465	0.861335	0.999782
LOC115891878	-3.037	0.0789421	0.65075	-2.34	0.177391	0.999782
LOC115883964	-2.988	0.0640809	0.603143	-1.347	0.420534	0.999782
LOC115885651	-2.983	0.0544681	0.567988	0.443	0.785563	0.999782
LOC115876074	-2.967	0.0188885	0.363605	-0.737	0.573919	0.999782
LOC115890427	-2.957	0.0562342	NA	-1.251	0.447144	0.999782
LOC115874597	-2.954	0.150275	0.789007	-1.497	0.46749	0.999782
LOC115884048	-2.946	0.0424351	0.513714	-2.499	0.0854004	0.999782
LOC115876073	-2.927	0.0172133	0.351061	-1.747	0.155447	0.999782
LOC115882942	-2.91	0.0567447	0.57689	-2.079	0.173514	0.999782
LOC115883589	-2.904	0.0137617	0.322831	-1.268	0.302016	0.999782
LOC115885823	-2.899	0.00477545	0.19114	-1.048	0.309408	0.999782
LOC115883019	-2.889	0.00334225	0.158567	-2.163	0.0305932	0.999782
LOC115874568	-2.85	0.0679736	0.617811	-1.842	0.242653	0.999782
LOC115876329	-2.841	0.0885143	NA	-3.127	0.06089	0.999782
LOC115891690	-2.837	0.0228014	0.399293	-2.171	0.082514	0.999782
LOC115888989	-2.833	0.056369	0.575372	-1.991	0.188646	0.999782
LOC115882156	-2.828	0.0536009	0.566501	-2.616	0.0773062	0.999782
LOC115887997	-2.809	0.0110261	0.2918	-1.324	0.2425	0.999782
LOC115877380	-2.809	0.0841276	0.668772	-0.909	0.577614	0.999782
LOC115890483	-2.781	0.0660663	NA	-1.925	0.217049	0.999782
LOC115887571	-2.777	0.0132702	0.318063	-1.837	0.105285	0.999782
LOC115882071	-2.772	0.0659324	0.609474	-2.847	0.0589089	0.999782
LOC115880482	-2.758	0.116945	NA	-1.677	0.354695	0.999782
LOC115875156	-2.749	0.163683	0.80166	-1.645	0.404951	0.999782
LOC115891335	-2.737	0.119153	0.747446	-1.19	0.512106	0.999782
LOC115890296	-2.726	0.0740346	NA	-0.917	0.578524	0.999782
LOC115881949	-2.723	0.0939142	0.69611	-2.868	0.07768	0.999782
LOC115883718	-2.721	0.00859075	0.263067	-1.438	0.16554	0.999782
LOC115876225	-2.714	0.0129955	0.314847	-1.486	0.173817	0.999782
LOC115885069	-2.714	0.159959	NA	-0.894	0.660047	0.999782
LOC115874895	-2.708	3.7e-12	1.24e-08	-0.22	0.575794	0.999782
LOC115891789	-2.699	0.0375427	0.487654	-1.509	0.257081	0.999782
LOC115886318	-2.693	0.188889	NA	-3.297	0.105893	0.999782
LOC115879208	-2.686	0.00451735	0.185962	-0.096	0.920896	0.999782
LOC115879122	-2.67	0.0521647	0.559673	-2.131	0.127491	0.999782
LOC115879275	-2.668	0.0297803	0.447562	-0.911	0.474222	0.999782
LOC115879460	-2.649	0.143615	0.781384	-3.235	0.0740563	0.999782
LOC115876554	-2.614	0.0286447	0.442537	-1.829	0.125885	0.999782
LOC115882857	-2.606	0.13887	0.772814	-1.249	0.485955	0.999782
LOC115886817	-2.603	0.00177526	0.103717	0.251	0.763928	0.999782
LOC115884827	-2.566	0.0723059	0.634813	-2.521	0.0779968	0.999782
LOC115891583	-2.565	0.00683301	0.230904	-0.087	0.933518	0.999782
LOC115880950	-2.536	0.0849262	0.67163	-1.124	0.465623	0.999782
LOC115874574	-2.519	0.0744516	0.64016	-2.015	0.160503	0.999782
LOC115878848	-2.509	0.0167194	0.346749	-1.129	0.282852	0.999782
LOC115877579	-2.484	0.0196195	0.368588	-2.167	0.0452199	0.999782
LOC115879494	-2.478	0.11649	NA	-2.252	0.158705	0.999782
LOC115888597	-2.453	0.0274958	0.433804	-1.85	0.096885	0.999782
LOC115887558	-2.441	1.4e-05	0.00389698	-0.718	0.217197	0.999782
LOC115876717	-2.428	0.113688	0.737387	-0.815	0.598307	0.999782
LOC115890689	-2.427	0.19948	NA	-2.191	0.250886	0.999782
LOC115887798	-2.425	0.0987268	0.700353	-1.632	0.278716	0.999782
LOC115882808	-2.414	0.106749	0.722067	-0.797	0.607183	0.999782
LOC115877590	-2.413	0.0061264	0.217698	-1.433	0.104892	0.999782
LOC115891285	-2.412	0.203355	NA	-2.105	0.272043	0.999782
LOC115876983	-2.406	0.0438403	0.522953	-0.676	0.587719	0.999782
LOC115891697	-2.402	0.0730893	0.637924	-1.641	0.234389	0.999782
LOC115890571	-2.399	0.0977022	0.700138	-2.335	0.107114	0.999782
LOC115890638	-2.398	0.0903096	0.688141	-0.749	0.609188	0.999782
LOC115876466	-2.387	0.0351938	0.475611	-0.981	0.389903	0.999782
LOC115891582	-2.379	0.0370421	0.484918	-1.182	0.320264	0.999782
LOC115888817	-2.378	0.0177881	0.356268	-1.459	0.154106	0.999782
LOC115890954	-2.373	0.0168217	0.347312	-2.199	0.0282675	0.999782
LOC115876324	-2.366	0.204283	0.844226	-1.149	0.545997	0.999782
LOC115886440	-2.364	0.0597995	0.586983	0.304	0.824293	0.999782
LOC115881316	-2.354	0.284181	0.899806	1.044	0.635544	0.999782
LOC115883052	-2.353	0.229093	NA	0.113	0.957102	0.999782
LOC115887954	-2.345	0.0110727	0.2918	-0.691	0.469154	0.999782
LOC115885810	-2.341	0.167764	0.804579	-1.871	0.274852	0.999782
LOC115878009	-2.337	0.00364938	0.164394	-0.889	0.272574	0.999782
LOC115876166	-2.306	0.30806	0.913253	-3.129	0.164411	0.999782
LOC115886816	-2.281	0.000102678	0.0152637	-0.078	0.894233	0.999782
LOC115878467	-2.277	0.0318077	0.453747	-1.107	0.297149	0.999782
LOC115879874	-2.275	0.225909	NA	-1.692	0.376688	0.999782
LOC115883960	-2.274	0.316394	NA	-1.937	0.39741	0.999782
LOC115880716	-2.272	0.045518	0.529552	-1.69	0.138192	0.999782
LOC115889317	-2.268	0.0655331	0.607376	1.121	0.417326	0.999782
LOC115889601	-2.263	0.147845	0.787374	-2.524	0.106489	0.999782
LOC115887919	-2.26	0.0160632	0.341323	-0.967	0.303731	0.999782
LOC115876306	-2.253	0.00976864	0.279262	-1.267	0.156073	0.999782
LOC115889268	-2.248	0.143368	NA	-2.237	0.148622	0.999782
LOC115890080	-2.227	0.131832	0.766428	-0.671	0.654031	0.999782
LOC115890114	-2.226	0.0238231	0.408628	-0.629	0.543923	0.999782
LOC115886556	-2.222	0.0635219	0.601126	-1.816	0.12951	0.999782
LOC115882398	-2.22	0.0368164	0.482435	-1.819	0.0908093	0.999782
LOC115890208	-2.213	0.0371928	0.48594	-0.17	0.880978	0.999782
LOC115880951	-2.209	0.166985	0.803531	-3.019	0.0580825	0.999782
LOC115882980	-2.207	0.228964	NA	-2.345	0.202471	0.999782
LOC115887652	-2.206	0.0158349	0.340931	-1.472	0.111225	0.999782
LOC115889348	-2.2	0.0872258	0.677669	-0.628	0.64314	0.999782
LOC115886682	-2.195	0.128063	0.759138	1.091	0.531665	0.999782
LOC115879706	-2.192	0.141192	0.777861	-1.211	0.41674	0.999782
LOC115886879	-2.189	0.00810885	0.256474	-0.154	0.852551	0.999782
LOC115881314	-2.188	0.174965	0.814776	-1.361	0.4052	0.999782
LOC115889734	-2.185	2.57e-05	0.00581765	-0.768	0.148953	0.999782
LOC115880354	-2.171	0.0329962	0.461775	-0.579	0.58978	0.999782
LOC115879929	-2.163	0.0468239	0.532461	-1.002	0.357722	0.999782
LOC115891684	-2.146	0.206123	NA	0.646	0.739703	0.999782
LOC115878084	-2.142	0.0479038	0.536447	-0.97	0.371172	0.999782
LOC115886691	-2.136	0.198019	0.839082	0.718	0.676522	0.999782
LOC115877658	-2.135	0.171586	0.810081	-1.301	0.407451	0.999782
LOC115883007	-2.13	0.132422	0.766428	-2.248	0.112362	0.999782
LOC115888084	-2.129	0.00111382	0.0784307	-1.198	0.0678295	0.999782
LOC115875805	-2.127	0.0353966	0.475611	-0.525	0.616635	0.999782
LOC115878240	-2.125	0.0265512	0.42902	-0.853	0.373619	0.999782
LOC115883860	-2.117	0.0666758	0.610997	-1.261	0.286092	0.999782
LOC115886605	-2.108	0.000189089	0.024486	-0.908	0.117374	0.999782
LOC115874216	-2.106	0.1918	NA	-2.051	0.207979	0.999782
LOC115876823	-2.103	0.275325	0.8972	-0.684	0.729985	0.999782
LOC115891834	-2.098	0.00157188	0.097054	-0.416	0.539819	0.999782
LOC115875263	-2.091	0.0065582	0.227311	-1.639	0.034008	0.999782
LOC115876867	-2.089	0.0155718	0.340931	-1.093	0.21107	0.999782
LOC115885309	-2.087	0.278134	0.8972	-2.095	0.278047	0.999782
LOC115874079	-2.086	0.223517	NA	-2.618	0.124702	0.999782
LOC115885562	-2.082	0.079957	0.654918	-1.447	0.22856	0.999782
LOC115887565	-2.081	0.381519	0.938573	-2.794	0.238112	0.999782
LOC115888990	-2.077	0.00956577	0.275581	-1.224	0.138907	0.999782
LOC115885182	-2.075	0.0581428	0.582306	-1.353	0.220516	0.999782
LOC115876881	-2.072	0.010398	0.286422	0.603	0.483174	0.999782
LOC115879984	-2.068	0.129274	0.762253	-2.442	0.0732934	0.999782
LOC115883303	-2.065	0.21904	0.864735	-1.409	0.402326	0.999782
LOC115887529	-2.062	0.222033	0.867036	-1.599	0.350701	0.999782
LOC115881889	-2.046	0.144921	0.78399	-2.03	0.148286	0.999782
LOC115879441	-2.044	0.0810916	0.657847	-1.404	0.2428	0.999782
LOC115880528	-2.04	0.140961	0.777695	-2.605	0.0597868	0.999782
LOC115886880	-2.035	0.011352	0.295483	-0.027	0.973395	0.999782
LOC115891433	-2.028	0.0307451	0.452483	-1.961	0.0383863	0.999782
LOC115874450	-2.027	0.209026	NA	-1.489	0.365218	0.999782
LOC115889894	-2.022	0.281977	0.898842	-1.892	0.317073	0.999782
LOC115882889	-2.021	0.135898	0.771427	-2.002	0.140036	0.999782
LOC115875264	-2.021	0.0764019	0.644096	0.057	0.961538	0.999782
LOC115874107	-2.016	0.0364094	0.481252	-1.713	0.0774719	0.999782
LOC115891400	-2.015	0.0897167	0.68706	-1.583	0.184321	0.999782
LOC115890984	-2.009	0.133134	0.766428	-1.603	0.238536	0.999782
LOC115884179	-2.009	0.103139	0.713862	-1.589	0.206418	0.999782
LOC115886054	-2.001	0.0106528	0.287346	-1.172	0.149313	0.999782
LOC115891806	-1.991	0.213063	0.856798	-2.616	0.101835	0.999782
LOC115886914	-1.991	0.157824	0.795365	-2.293	0.103675	0.999782
LOC115881189	-1.99	0.000190339	0.024486	-0.04	0.941594	0.999782
LOC115890573	-1.988	0.251334	0.881304	-0.881	0.620884	0.999782
LOC115884347	-1.988	0.204545	0.844226	-0.273	0.866969	0.999782
LOC115888049	-1.987	0.0211376	0.385285	-1.361	0.12094	0.999782
LOC115888531	-1.977	0.360678	NA	-0.858	0.69838	0.999782
LOC115879376	-1.967	0.18523	0.83055	0.126	0.935299	0.999782
LOC115888158	-1.961	0.013778	0.322831	-1.091	0.180509	0.999782
LOC115888619	-1.956	0.237682	0.877364	-1.062	0.531249	0.999782
LOC115882851	-1.951	0.0902424	0.688141	-2.224	0.0535795	0.999782
LOC115886886	-1.951	0.0873343	0.677669	2.565	0.0923031	0.999782
LOC115875885	-1.94	0.311498	0.91374	-1.199	0.531706	0.999782
LOC115874815	-1.939	0.0961755	0.698411	-1.067	0.377516	0.999782
LOC115880018	-1.939	0.0268274	0.431399	-0.824	0.369347	0.999782
LOC115887573	-1.924	0.0155935	0.340931	0.276	0.73414	0.999782
LOC115879132	-1.921	0.0802622	0.655405	-1.119	0.323601	0.999782
LOC115875129	-1.92	0.190645	NA	-0.927	0.545747	0.999782
LOC115882668	-1.917	0.0319607	0.45538	-0.814	0.363476	0.999782
LOC115887525	-1.913	0.100715	0.707478	-1.575	0.176941	0.999782
LOC115882185	-1.912	0.311975	0.91374	-0.328	0.866439	0.999782
LOC115884269	-1.911	0.21739	0.864191	-0.851	0.58264	0.999782
LOC115884603	-1.91	0.155902	0.795365	-0.725	0.608129	0.999782
LOC115882728	-1.909	0.159897	0.795365	-1.062	0.449894	0.999782
LOC115875636	-1.907	0.0218167	0.390091	-1.039	0.226987	0.999782
LOC115875301	-1.905	0.32141	NA	-1.358	0.486064	0.999782
LOC115887011	-1.905	0.0445642	0.525452	-1.019	0.292174	0.999782
LOC115879462	-1.901	0.181282	0.826718	-2.203	0.121284	0.999782
LOC115889754	-1.897	0.262282	NA	-2.399	0.154334	0.999782
LOC115881512	-1.896	0.136815	0.77174	-1.483	0.252426	0.999782
LOC115881363	-1.894	0.0666698	0.610997	-1.135	0.272222	0.999782
LOC115890550	-1.893	0.226119	0.868547	0.097	0.950615	0.999782
LOC115874476	-1.893	0.0980958	0.700353	1.234	0.342724	0.999782
LOC115876716	-1.89	0.179567	0.823638	-0.969	0.491734	0.999782
LOC115882740	-1.89	0.00599626	0.214629	-0.203	0.780135	0.999782
LOC115889232	-1.89	0.00859259	0.263067	0.432	0.555565	0.999782
LOC115877390	-1.885	0.167156	0.803531	-1.817	0.183109	0.999782
LOC115890454	-1.882	0.0936414	0.694914	-0.972	0.387053	0.999782
LOC115879045	-1.882	0.0703147	0.627539	-0.574	0.586397	0.999782
LOC115885956	-1.876	0.191836	0.834656	-0.79	0.594561	0.999782
LOC115881478	-1.87	0.0709704	0.62838	-0.724	0.502511	0.999782
LOC115889358	-1.864	0.122477	0.753962	-0.671	0.594303	0.999782
LOC115890795	-1.864	0.018849	0.363605	-0.484	0.549647	0.999782
LOC115886309	-1.86	0.119546	0.747446	-1.534	0.200304	0.999782
LOC115879805	-1.856	0.0749317	0.642224	-0.759	0.474554	0.999782
LOC115884255	-1.855	0.0750866	0.643035	-1.075	0.302286	0.999782
LOC115889708	-1.852	0.215024	NA	-1.141	0.459406	0.999782
LOC115880336	-1.85	0.403393	0.949195	-4.448	0.0435828	0.999782
LOC115882701	-1.849	0.0288258	0.443288	-0.237	0.781856	0.999782
LOC115887001	-1.845	0.00998978	0.282565	-1.415	0.0519802	0.999782
LOC115877537	-1.84	0.218477	0.864191	-2.355	0.115134	0.999782
LOC115875711	-1.837	0.10576	0.720521	-0.489	0.684316	0.999782
LOC115874219	-1.836	0.0408875	0.506044	-1.711	0.0586597	0.999782
LOC115883644	-1.836	0.309969	0.913253	-0.651	0.719134	0.999782
LOC115875236	-1.829	0.0731535	0.638018	-1.086	0.287548	0.999782
LOC115878333	-1.826	0.134949	0.769142	-0.292	0.821926	0.999782
LOC115882834	-1.822	0.17883	0.821738	-2.209	0.102479	0.999782
LOC115888700	-1.821	0.0190791	0.364656	-0.943	0.227311	0.999782
LOC115879769	-1.82	0.0317381	0.453747	-0.645	0.453876	0.999782
LOC115886491	-1.814	0.0555863	0.572068	-1.01	0.305393	0.999782
LOC115891674	-1.808	0.0479472	0.536447	-1.653	0.0732985	0.999782
LOC115887796	-1.805	0.206219	0.846072	-0.913	0.53673	0.999782
LOC115887669	-1.803	0.232292	0.874708	-1.367	0.372982	0.999782
LOC115882077	-1.802	0.112951	0.735913	0.603	0.612094	0.999782
LOC115885744	-1.786	0.287117	0.900455	-0.617	0.713855	0.999782
LOC115881729	-1.785	0.197821	0.839082	-0.914	0.512841	0.999782
LOC115878157	-1.784	0.134888	0.769142	-1.879	0.116732	0.999782
LOC115886624	-1.782	0.0414346	0.508421	0.898	0.304528	0.999782
LOC115886302	-1.78	0.190818	NA	0.109	0.942073	0.999782
LOC115875274	-1.77	0.0991992	0.701423	-0.501	0.661209	0.999782
LOC115888033	-1.77	0.231025	NA	-0.219	0.889445	0.999782
LOC115888859	-1.768	0.0781645	0.649512	0.665	0.512957	0.999782
LOC115879906	-1.764	0.00677825	0.230631	-0.011	0.986964	0.999782
LOC115890286	-1.754	0.0158308	0.340931	-1.482	0.0437799	0.999782
LOC115874560	-1.752	0.0285127	0.441007	-0.796	0.325638	0.999782
LOC115881598	-1.751	0.226256	NA	-0.897	0.552733	0.999782
LOC115888035	-1.748	0.299003	NA	0.058	0.97403	0.999782
LOC115876625	-1.747	0.0573758	0.578177	-1.225	0.187562	0.999782
LOC115874939	-1.743	0.0762972	0.64362	-1.21	0.227973	0.999782
LOC115879330	-1.732	0.329239	0.920552	-0.712	0.694967	0.999782
LOC115888839	-1.728	0.138391	0.772301	-1.503	0.202341	0.999782
LOC115888753	-1.726	0.153714	0.79303	-1.005	0.406903	0.999782
LOC115877854	-1.725	0.109803	0.729198	-0.9	0.412725	0.999782
LOC115891756	-1.725	0.258802	NA	-0.234	0.885237	0.999782
LOC115876925	-1.718	0.285858	NA	-1.133	0.492542	0.999782
LOC115876198	-1.714	0.15427	0.793839	-0.65	0.592786	0.999782
LOC115890320	-1.71	0.289146	0.901662	-1.881	0.244265	0.999782
LOC115889662	-1.71	0.134122	0.767499	1.219	0.315406	0.999782
LOC115877278	-1.704	0.0963608	0.698411	0.236	0.829638	0.999782
LOC115876439	-1.694	0.0738737	0.64016	0.779	0.453319	0.999782
LOC115889687	-1.691	0.338497	0.924177	-1.839	0.297978	0.999782
LOC115877340	-1.689	0.226027	0.868494	-1.053	0.458822	0.999782
LOC115880753	-1.683	0.0834414	0.665334	-1.465	0.134673	0.999782
LOC115891672	-1.676	0.433329	0.95584	-2.385	0.264702	0.999782
LOC115891165	-1.671	0.120926	0.74936	-1.59	0.143101	0.999782
LOC115884379	-1.67	0.395047	NA	-2.362	0.225357	0.999782
LOC115891700	-1.67	0.146167	0.785622	-0.993	0.395229	0.999782
LOC115882787	-1.663	0.292761	0.904515	-0.889	0.583971	0.999782
LOC115883018	-1.662	0.0396438	0.497555	1.407	0.0979671	0.999782
LOC115874407	-1.662	0.275866	0.8972	2.286	0.210651	0.999782
LOC115888036	-1.66	0.291026	0.90362	-2.41	0.121742	0.999782
LOC115881749	-1.659	0.163698	0.80166	-2.122	0.0747386	0.999782
LOC115875886	-1.657	0.249079	0.879816	-1.36	0.343957	0.999782
LOC115884788	-1.657	0.0124623	0.309067	-1.132	0.0922866	0.999782
LOC115888336	-1.656	0.0576852	0.579037	-0.325	0.728704	0.999782
LOC115875133	-1.649	0.385377	0.94155	0.446	0.824549	0.999782
LOC115889568	-1.644	0.0972319	0.699928	-1.183	0.237589	0.999782
LOC115885007	-1.641	0.178855	0.821738	-0.9	0.479939	0.999782
LOC115886575	-1.634	0.379787	0.938573	0.172	0.926499	0.999782
LOC115877855	-1.632	0.372867	0.936649	-2.504	0.171577	0.999782
LOC115882861	-1.629	0.252572	0.883372	-1.383	0.332581	0.999782
LOC115890793	-1.629	0.00461667	0.187171	-0.116	0.844819	0.999782
LOC115882635	-1.626	0.143337	0.780825	-1.594	0.155424	0.999782
LOC115875798	-1.625	0.230604	NA	-1.931	0.154189	0.999782
LOC115883993	-1.624	0.226822	NA	0.078	0.958075	0.999782
LOC115887464	-1.617	0.131103	0.766428	-0.763	0.476461	0.999782
LOC115874706	-1.615	0.0539656	0.566861	-1.057	0.208769	0.999782
LOC115879215	-1.611	0.00265078	0.140795	-1.052	0.051183	0.999782
LOC115883005	-1.611	0.139004	0.772834	0.295	0.804254	0.999782
LOC115888983	-1.606	0.189954	0.833137	-1.567	0.20502	0.999782
LOC115876289	-1.606	0.0167071	0.346749	0.107	0.875416	0.999782
LOC115885499	-1.604	0.200404	0.839714	-0.805	0.533124	0.999782
LOC115885070	-1.603	0.223292	0.868255	0.908	0.538287	0.999782
LOC115875095	-1.602	0.210069	0.852768	-0.727	0.57784	0.999782
LOC115880639	-1.601	0.16038	0.797008	-0.652	0.584567	0.999782
LOC115874680	-1.601	0.172447	0.811254	0.334	0.794898	0.999782
LOC115886101	-1.6	0.213056	0.856798	0.526	0.698289	0.999782
LOC115888792	-1.595	0.0715125	0.63028	-0.412	0.660444	0.999782
LOC115889964	-1.594	0.170433	0.808017	-1.722	0.14097	0.999782
LOC115877436	-1.591	0.192052	0.834836	0.382	0.760261	0.999782
LOC115886676	-1.585	0.117882	0.746364	-0.174	0.871234	0.999782
LOC115883958	-1.581	0.191273	0.834555	-1.167	0.345578	0.999782
LOC115891666	-1.579	0.289611	NA	-0.213	0.893109	0.999782
LOC115884245	-1.568	0.263872	0.891953	-0.681	0.634976	0.999782
LOC115880243	-1.563	0.194399	0.835914	-0.869	0.481976	0.999782
LOC115890646	-1.56	0.0871706	0.677669	-1.555	0.0885613	0.999782
LOC115883028	-1.56	6.95e-07	0.000344404	-0.595	0.0635225	0.999782
LOC115879396	-1.56	0.378259	0.938573	-0.457	0.796469	0.999782
LOC115879946	-1.56	0.333648	0.923237	0.102	0.952261	0.999782
LOC115880873	-1.559	0.125708	0.756227	-1.353	0.189813	0.999782
LOC115891494	-1.559	0.0793241	0.652561	-0.853	0.348866	0.999782
LOC115886815	-1.558	0.000206788	0.0263487	-0.072	0.86451	0.999782
LOC115879650	-1.556	0.0422949	0.513714	-1.138	0.13742	0.999782
LOC115876566	-1.555	0.285748	0.899806	-1.046	0.480983	0.999782
LOC115881599	-1.553	0.407039	0.949968	-0.961	0.612531	0.999782
LOC115890950	-1.55	0.298498	0.908287	-2.197	0.13934	0.999782
LOC115879170	-1.55	0.192503	0.835116	-0.721	0.544462	0.999782
LOC115876816	-1.547	0.0197916	0.369403	0.239	0.735786	0.999782
LOC115882068	-1.546	0.000180551	0.0241559	-0.68	0.112899	0.999782
LOC115887172	-1.542	0.0504528	0.549681	-0.444	0.575758	0.999782
LOC115884509	-1.537	0.0616949	0.5955	0.004	0.995876	0.999782
LOC115885512	-1.537	0.228313	0.870503	0.342	0.806183	0.999782
LOC115874473	-1.536	0.17245	0.811254	-1.076	0.344199	0.999782
LOC115885116	-1.535	0.0587748	0.584646	0.553	0.506506	0.999782
LOC115880720	-1.534	0.197402	0.839082	-1.492	0.214458	0.999782
LOC115885364	-1.534	0.0539595	0.566861	0.096	0.911351	0.999782
LOC115888980	-1.533	0.120197	0.747446	-0.826	0.418236	0.999782
LOC115874867	-1.531	0.149144	0.789007	-0.449	0.685046	0.999782
LOC115877171	-1.529	6.87e-05	0.0117809	-0.705	0.0763089	0.999782
LOC115879032	-1.526	0.0334035	0.464076	0.441	0.540249	0.999782
LOC115891665	-1.525	0.0415158	0.508421	0.795	0.32159	0.999782
LOC115879344	-1.522	0.186731	0.831208	-1.523	0.187382	0.999782
LOC115877394	-1.52	0.405922	0.949418	-2.077	0.255887	0.999782
LOC115882224	-1.52	0.0215533	0.388264	-0.569	0.389851	0.999782
LOC115891641	-1.517	0.286826	0.900455	-1.691	0.235322	0.999782
LOC115874290	-1.515	0.00522053	0.201284	-0.253	0.642142	0.999782
LOC115883046	-1.51	0.0279991	0.438128	-1.065	0.126174	0.999782
LOC115886736	-1.508	0.225255	0.868351	-1.9	0.126622	0.999782
LOC115876932	-1.506	0.327073	0.919479	-1.686	0.272576	0.999782
LOC115883916	-1.506	0.331743	NA	-0.727	0.649735	0.999782
LOC115891864	-1.506	0.191713	0.834555	0.97	0.401996	0.999782
LOC115887428	-1.505	0.137866	0.77174	-1.701	0.0936162	0.999782
LOC115877396	-1.505	0.258295	0.886993	-1.381	0.299342	0.999782
LOC115883104	-1.505	0.0276888	0.435822	-1.017	0.136929	0.999782
LOC115875204	-1.505	0.252182	0.882767	0.31	0.826186	0.999782
LOC115880101	-1.505	0.0510357	0.553777	0.503	0.556748	0.999782
LOC115891272	-1.502	0.00578773	0.211569	-0.888	0.106569	0.999782
LOC115889663	-1.501	0.158775	0.795365	-1.158	0.27909	0.999782
LOC115875386	-1.501	0.000309137	0.03535	-0.558	0.182468	0.999782
LOC115888165	-1.5	0.284744	0.899806	-0.183	0.901946	0.999782
LOC115878414	-1.497	0.130032	0.76432	-0.851	0.402711	0.999782
LOC115877225	-1.496	0.365886	NA	1.427	0.457628	0.999782
LOC115887411	-1.495	0.300076	NA	0.081	0.958922	0.999782
LOC115874106	-1.492	0.123672	0.754404	-0.667	0.50581	0.999782
LOC115886928	-1.492	0.215988	0.862324	-0.551	0.649467	0.999782
LOC115886045	-1.49	0.327177	0.919479	-2.94	0.0531816	0.999782
LOC115883488	-1.49	0.199264	0.839143	-1.016	0.388758	0.999782
LOC115887638	-1.489	0.0566654	0.576641	-0.44	0.577042	0.999782
LOC115881440	-1.488	0.106939	0.722067	-0.555	0.561661	0.999782
LOC115883030	-1.488	0.092843	0.693839	0.898	0.332415	0.999782
LOC115878982	-1.487	0.335044	NA	-1.641	0.289568	0.999782
LOC115883061	-1.487	0.164285	0.801867	-0.554	0.620773	0.999782
LOC115889633	-1.485	0.152246	0.791335	-1.751	0.0913823	0.999782
LOC115889968	-1.483	0.312327	NA	-1.316	0.37777	0.999782
LOC115875902	-1.483	0.421315	NA	-0.296	0.877072	0.999782
LOC115885124	-1.482	0.28814	NA	-1.792	0.198748	0.999782
LOC115881365	-1.48	0.256492	0.886576	-2.513	0.0485442	0.999782
LOC115878793	-1.48	0.336367	0.924177	-1.87	0.22448	0.999782
LOC115890250	-1.48	0.113078	0.735913	-1.009	0.280316	0.999782
LOC115881882	-1.48	0.162587	0.800811	-0.933	0.381452	0.999782
LOC115882757	-1.478	0.0101566	0.283797	-1.14	0.0527062	0.999782
LOC115874955	-1.476	0.135741	0.771427	-0.928	0.358378	0.999782
LOC115890949	-1.475	0.155146	0.795365	-1.144	0.278514	0.999782
LOC115889439	-1.475	0.256199	0.886383	-0.766	0.567994	0.999782
LOC115878732	-1.474	0.0081359	0.256722	-0.831	0.141414	0.999782
LOC115886427	-1.474	0.249878	0.88071	-0.732	0.569179	0.999782
LOC115879740	-1.472	0.39911	NA	-0.447	0.804649	0.999782
LOC115886996	-1.465	0.0400098	0.500681	0.039	0.957011	0.999782
LOC115881990	-1.465	0.357319	0.930355	3.158	0.107787	0.999782
LOC115889928	-1.459	0.191605	0.834555	-0.921	0.421562	0.999782
LOC115886856	-1.458	0.136282	0.771502	0.432	0.676829	0.999782
LOC115876563	-1.455	0.132705	0.766428	-1.518	0.118837	0.999782
LOC115885094	-1.453	0.589004	0.977327	-1.357	0.614642	0.999782
LOC115888062	-1.451	0.00353251	0.162411	-0.948	0.0570621	0.999782
LOC115877745	-1.451	0.0389092	0.494402	-0.764	0.27915	0.999782
LOC115888704	-1.45	0.024774	0.4185	-0.273	0.672517	0.999782
LOC115877347	-1.447	0.419799	NA	-0.761	0.678268	0.999782
LOC115885566	-1.446	0.248105	0.879816	-0.585	0.640514	0.999782
LOC115881868	-1.443	0.032828	0.460835	-0.309	0.664447	0.999782
LOC115889638	-1.441	0.06083	0.589743	-0.875	0.259702	0.999782
LOC115891022	-1.44	0.00196559	0.112865	0.005	0.9914	0.999782
LOC115886025	-1.437	0.054171	0.566861	-1.032	0.170806	0.999782
LOC115890257	-1.431	0.0415499	0.508421	0.001	0.999312	0.999782
LOC115891521	-1.424	0.257434	0.886586	-0.787	0.531526	0.999782
LOC115878637	-1.422	0.0646316	0.605113	-1.225	0.115399	0.999782
LOC115875250	-1.417	0.305328	0.913072	0.084	0.953999	0.999782
LOC115884211	-1.417	0.162628	0.800811	0.346	0.735835	0.999782
LOC115889788	-1.415	0.335191	0.924177	-1.683	0.251811	0.999782
LOC115881487	-1.41	0.028105	0.438266	-1.143	0.0767501	0.999782
LOC115884400	-1.409	0.157727	0.795365	0.726	0.504235	0.999782
LOC115888772	-1.408	0.189484	0.832693	-1.157	0.287787	0.999782
LOC115876826	-1.408	0.0630503	0.601126	0.111	0.886879	0.999782
LOC115876134	-1.407	0.355788	NA	0.853	0.616634	0.999782
LOC115889047	-1.404	0.23559	0.876287	-0.13	0.912722	0.999782
LOC115874063	-1.403	0.308368	0.913253	-1.496	0.27734	0.999782
LOC115887094	-1.402	0.278082	0.8972	-0.186	0.892421	0.999782
LOC115890812	-1.399	0.503348	0.968546	-1.386	0.50756	0.999782
LOC115888471	-1.399	0.183258	0.82967	-0.993	0.353066	0.999782
LOC115874302	-1.398	0.269206	0.896118	-0.635	0.627123	0.999782
LOC115882318	-1.397	0.0624346	0.598854	-0.548	0.474752	0.999782
LOC115891893	-1.395	0.408129	0.950288	-2.209	0.19019	0.999782
LOC115881287	-1.395	0.228305	0.870503	-2.131	0.0641934	0.999782
LOC115886506	-1.394	0.0919664	0.693839	-0.394	0.645284	0.999782
LOC115890738	-1.39	0.0272816	0.432464	-0.37	0.571834	0.999782
LOC115891284	-1.389	0.318657	0.916821	-2.45	0.0784161	0.999782
LOC115881664	-1.385	0.0866017	0.676778	-1.664	0.0395278	0.999782
LOC115876559	-1.385	0.279764	0.897573	-0.39	0.772173	0.999782
LOC115884652	-1.383	0.126741	0.757684	-1.156	0.210782	0.999782
LOC115875891	-1.383	0.102587	0.713361	-1.074	0.206857	0.999782
LOC115884155	-1.383	0.123089	0.753962	-0.336	0.72478	0.999782
LOC115891227	-1.382	0.556299	NA	-1.732	0.460536	0.999782
LOC115886552	-1.382	0.391409	0.944109	0.312	0.846571	0.999782
LOC115880721	-1.381	0.258814	0.887638	1.499	0.301923	0.999782
LOC115879191	-1.379	0.490474	NA	-2.816	0.150095	0.999782
LOC115888578	-1.378	0.318834	0.916821	2.27	0.181338	0.999782
LOC115890316	-1.377	0.101927	0.711363	-1.621	0.0545701	0.999782
LOC115884771	-1.377	0.115875	0.742802	-1.065	0.228336	0.999782
LOC115890044	-1.377	0.0164915	0.34661	-0.263	0.659572	0.999782
LOC115881636	-1.376	0.041077	0.506983	0.842	0.220141	0.999782
LOC115888788	-1.375	0.0162427	0.343847	-0.929	0.106197	0.999782
LOC115889913	-1.372	0.191552	0.834555	0.832	0.437608	0.999782
LOC115883483	-1.371	0.125979	0.756664	-0.758	0.397956	0.999782
LOC115889934	-1.368	0.449953	0.960595	0.778	0.668321	0.999782
LOC115884892	-1.364	0.105896	0.721009	-0.428	0.616691	0.999782
LOC115883985	-1.36	0.255677	0.886383	-0.396	0.750895	0.999782
LOC115879744	-1.358	0.076831	0.645749	-1.258	0.10173	0.999782
LOC115881611	-1.358	0.0884362	0.683006	-1.033	0.194972	0.999782
LOC115880019	-1.358	0.184967	0.83055	-0.809	0.438167	0.999782
LOC115890401	-1.356	0.0428414	0.516374	-0.902	0.184414	0.999782
LOC115883295	-1.355	0.184349	0.83047	-0.129	0.90194	0.999782
LOC115885266	-1.354	0.236142	0.876287	-1.599	0.162107	0.999782
LOC115875198	-1.354	0.406147	0.949418	-1.359	0.407399	0.999782
LOC115879792	-1.354	0.305676	0.913072	-1.089	0.412322	0.999782
LOC115886992	-1.353	0.00069677	0.0564975	0.075	0.856714	0.999782
LOC115887785	-1.352	0.207994	0.848597	-0.13	0.907443	0.999782
LOC115879248	-1.348	0.244634	0.878426	0.198	0.870935	0.999782
LOC115876256	-1.347	0.0551594	0.570748	-1.237	0.0806055	0.999782
LOC115888025	-1.345	0.560056	NA	-1.379	0.551852	0.999782
LOC115876787	-1.344	0.246389	0.879004	-0.403	0.73373	0.999782
LOC115874339	-1.343	0.0627042	0.599657	-0.925	0.212133	0.999782
LOC115889052	-1.342	0.182789	0.829101	0.941	0.373637	0.999782
LOC115882822	-1.338	0.235822	0.876287	-0.745	0.520291	0.999782
LOC115882008	-1.338	0.123039	0.753962	0.26	0.776267	0.999782
LOC115876339	-1.338	0.298144	0.908287	0.673	0.627999	0.999782
LOC115889779	-1.337	0.338757	NA	-0.513	0.725816	0.999782
LOC115879628	-1.335	0.0947969	0.697731	0.678	0.442069	0.999782
LOC115875197	-1.332	0.0830159	0.665072	-0.854	0.274155	0.999782
LOC115880749	-1.33	0.279417	NA	-1.084	0.388812	0.999782
LOC115881856	-1.33	0.0343115	0.470341	-0.478	0.466648	0.999782
LOC115889743	-1.33	0.105618	0.720218	-0.369	0.654345	0.999782
LOC115884862	-1.328	0.0220766	0.391251	-0.913	0.124214	0.999782
LOC115876266	-1.327	0.132084	0.766428	-1.604	0.0686598	0.999782
LOC115875894	-1.326	0.0719084	0.63252	-1.642	0.0257827	0.999782
LOC115891242	-1.325	0.330214	NA	0.812	0.601048	0.999782
LOC115890149	-1.323	0.046697	0.532461	-0.342	0.6069	0.999782
LOC115881199	-1.322	0.270546	0.896965	1.861	0.197239	0.999782
LOC115884097	-1.32	0.425889	0.955641	-0.71	0.668573	0.999782
LOC115884067	-1.318	0.538648	NA	-1.176	0.585603	0.999782
LOC115878354	-1.318	0.000945904	0.0695344	0.476	0.260036	0.999782
LOC115887546	-1.318	0.0585672	0.583815	0.618	0.375735	0.999782
LOC115889053	-1.316	0.273556	0.8972	1.046	0.383966	0.999782
LOC115876444	-1.315	0.300153	0.91001	-0.347	0.793717	0.999782
LOC115883633	-1.314	0.26188	0.889426	-0.902	0.450399	0.999782
LOC115885658	-1.311	0.380278	0.938573	-2.084	0.163076	0.999782
LOC115877395	-1.309	0.494512	0.967082	-0.325	0.867189	0.999782
LOC115881351	-1.307	0.431613	0.95584	-0.564	0.734724	0.999782
LOC115891507	-1.306	0.103214	0.714014	-0.772	0.337847	0.999782
LOC115891638	-1.305	0.266142	0.893529	-0.341	0.772621	0.999782
LOC115876233	-1.304	0.27228	0.8972	1.018	0.414231	0.999782
LOC115877748	-1.303	0.0159762	0.341323	-0.804	0.140128	0.999782
LOC115878935	-1.301	0.00613781	0.217698	-0.39	0.431603	0.999782
LOC115890884	-1.3	0.0209904	0.383195	-1.258	0.027123	0.999782
LOC115886666	-1.3	0.329227	0.920552	-1.107	0.406044	0.999782
LOC115889712	-1.299	0.00116153	0.0796925	-0.831	0.0392201	0.999782
LOC115878311	-1.299	0.273966	0.8972	-0.136	0.911563	0.999782
LOC115888555	-1.299	0.45118	0.960595	2.127	0.285182	0.999782
LOC115880642	-1.297	0.187482	0.831208	-0.385	0.707807	0.999782
LOC115875037	-1.293	0.120074	0.747446	-0.607	0.467933	0.999782
LOC115881265	-1.292	0.454599	NA	-0.255	0.887175	0.999782
LOC115875884	-1.292	0.181557	0.826798	0.221	0.825735	0.999782
LOC115886289	-1.291	0.233231	0.87509	2.025	0.0836493	0.999782
LOC115887129	-1.289	0.345092	0.924177	-1.704	0.211762	0.999782
LOC115875512	-1.289	0.0987222	0.700353	-0.265	0.740282	0.999782
LOC115875271	-1.288	0.461246	NA	-0.78	0.661588	0.999782
LOC115876752	-1.288	0.0387192	0.494402	-0.571	0.376213	0.999782
LOC115879948	-1.286	0.376227	NA	0.445	0.778854	0.999782
LOC115884244	-1.285	0.130142	0.76432	-0.953	0.263256	0.999782
LOC115881666	-1.28	0.195218	0.836655	-0.918	0.354777	0.999782
LOC115889915	-1.28	0.0488571	0.540251	0.539	0.447063	0.999782
LOC115887304	-1.279	0.0799863	0.654918	-0.511	0.48897	0.999782
LOC115878305	-1.279	0.15837	0.795365	0.741	0.460842	0.999782
LOC115882982	-1.276	0.454478	0.961321	1.202	0.482627	0.999782
LOC115880499	-1.272	0.0311261	0.452483	-0.115	0.846984	0.999782
LOC115885767	-1.271	0.314702	0.915072	0.084	0.950312	0.999782
LOC115876042	-1.27	0.26072	0.889308	-0.725	0.521398	0.999782
LOC115885081	-1.269	0.118153	0.746364	-0.126	0.882209	0.999782
LOC115880462	-1.268	0.520252	0.968871	-1.776	0.36641	0.999782
LOC115881555	-1.268	0.200923	0.84136	-0.666	0.502089	0.999782
LOC115886021	-1.267	0.0462234	0.532461	-0.856	0.182091	0.999782
LOC115886149	-1.267	0.363528	0.9328	-0.766	0.586127	0.999782
LOC115888169	-1.266	0.200176	0.839714	-2.087	0.0315975	0.999782
LOC115889563	-1.265	0.355835	0.930355	-0.755	0.585941	0.999782
LOC115875046	-1.264	0.135206	0.769272	-1.415	0.0946205	0.999782
LOC115878029	-1.263	0.304274	0.913072	-1.571	0.201076	0.999782
LOC115878134	-1.261	0.176154	0.817752	-0.406	0.676866	0.999782
LOC115888628	-1.26	0.28291	0.899208	-0.52	0.670232	0.999782
LOC115881495	-1.26	0.39359	NA	-0.373	0.807892	0.999782
LOC115891182	-1.258	0.200364	0.839714	1.269	0.219049	0.999782
LOC115874066	-1.257	0.118176	0.746364	-0.366	0.652328	0.999782
LOC115882862	-1.257	0.0251675	0.421194	0.075	0.895503	0.999782
LOC115876230	-1.255	0.291031	0.90362	-1.074	0.369189	0.999782
LOC115879318	-1.255	0.380899	NA	1.425	0.407846	0.999782
LOC115877830	-1.254	0.124324	0.754821	-1.261	0.123691	0.999782
LOC115876319	-1.254	0.393175	0.946094	0.691	0.666509	0.999782
LOC115890541	-1.249	0.0645478	0.604993	0.216	0.748849	0.999782
LOC115885068	-1.246	0.215183	0.860981	-1.277	0.207034	0.999782
LOC115888069	-1.245	0.245204	0.878872	-1.649	0.122605	0.999782
LOC115891872	-1.244	0.0761283	0.64362	-0.952	0.183378	0.999782
LOC115881179	-1.244	0.297183	0.908287	-0.463	0.69827	0.999782
LOC115886811	-1.244	0.0925931	0.693839	0.166	0.825684	0.999782
LOC115891161	-1.243	0.319341	0.916821	-0.779	0.532664	0.999782
LOC115877283	-1.243	0.0929337	0.693839	-0.11	0.886135	0.999782
LOC115886017	-1.242	0.261534	0.889426	-0.208	0.850509	0.999782
LOC115887337	-1.242	0.297245	0.908287	1.448	0.227093	0.999782
LOC115888626	-1.24	0.0145708	0.330917	-0.812	0.111077	0.999782
LOC115885028	-1.24	0.106087	0.721206	0.524	0.511055	0.999782
LOC115876037	-1.239	0.223871	0.868351	-0.691	0.498155	0.999782
LOC115875104	-1.236	0.103027	0.713862	-0.628	0.417596	0.999782
LOC115883606	-1.236	0.414451	0.952274	-0.373	0.810148	0.999782
LOC115887951	-1.235	0.123457	0.753994	-1.264	0.116425	0.999782
LOC115888164	-1.235	0.22998	0.872818	-0.587	0.579089	0.999782
LOC115880579	-1.234	0.392277	0.945107	-2.037	0.157815	0.999782
LOC115877644	-1.234	0.0403475	0.501047	-0.595	0.325102	0.999782
LOC115880222	-1.233	0.15109	0.789007	-0.743	0.398019	0.999782
LOC115878448	-1.233	0.306496	0.913072	-0.506	0.676902	0.999782
LOC115878433	-1.232	0.326796	0.919479	0.31	0.818496	0.999782
LOC115883934	-1.231	0.423416	0.955326	-1.297	0.399088	0.999782
LOC115891517	-1.227	0.224613	0.868351	-1.324	0.192223	0.999782
LOC115884860	-1.226	0.141648	0.777861	0.347	0.706438	0.999782
LOC115891959	-1.225	0.525081	NA	-0.241	0.903456	0.999782
LOC115882949	-1.222	0.374656	0.937438	-0.818	0.552475	0.999782
LOC115884324	-1.222	0.41838	NA	1.666	0.352052	0.999782
LOC115880434	-1.221	0.0973484	0.699928	-0.375	0.61511	0.999782
LOC115874104	-1.22	0.186092	0.831208	-0.978	0.28989	0.999782
LOC115889720	-1.219	0.268678	0.896065	-1.233	0.266332	0.999782
LOC115882037	-1.218	0.148783	0.788636	0.288	0.737474	0.999782
LOC115882444	-1.217	0.00335676	0.158693	-0.902	0.0314039	0.999782
LOC115877484	-1.217	0.00938523	0.273562	-0.581	0.21802	0.999782
LOC115891590	-1.217	0.204124	0.844226	0.253	0.801506	0.999782
LOC115883864	-1.216	0.0569166	0.577322	-0.563	0.390308	0.999782
LOC115879097	-1.214	0.0501419	0.548526	-0.503	0.419326	0.999782
LOC115878054	-1.213	0.397671	0.947489	-0.617	0.674279	0.999782
LOC115876691	-1.212	0.120132	0.747446	-0.915	0.245707	0.999782
LOC115881559	-1.212	0.0464702	0.532461	-0.313	0.612113	0.999782
LOC115886281	-1.212	0.391302	NA	0.071	0.962636	0.999782
LOC115887685	-1.211	0.115785	0.742802	0.265	0.737637	0.999782
LOC115888797	-1.209	0.253851	0.884985	1.535	0.159436	0.999782
LOC115880629	-1.208	0.00132316	0.0872046	-0.698	0.0644909	0.999782
LOC115885416	-1.207	0.380591	0.938573	-0.304	0.827459	0.999782
LOC115889135	-1.206	0.250145	0.881156	-0.014	0.989117	0.999782
LOC115891963	-1.204	0.233397	0.87509	-0.981	0.331706	0.999782
LOC115883172	-1.204	0.364667	0.9328	-0.905	0.501682	0.999782
LOC115888256	-1.204	0.0434182	0.520979	-0.091	0.879956	0.999782
LOC115876939	-1.204	0.434212	0.95584	2.562	0.162845	0.999782
LOC115886053	-1.203	0.000538396	0.0486702	-0.675	0.0538653	0.999782
LOC115876751	-1.201	0.418132	0.953338	-0.84	0.573202	0.999782
LOC115878353	-1.201	0.0558587	0.573549	-0.553	0.38525	0.999782
LOC115879375	-1.2	0.0169725	0.348811	-0.488	0.347781	0.999782
LOC115883556	-1.199	0.350172	0.92535	-1.247	0.334259	0.999782
LOC115882576	-1.198	0.27769	0.8972	-0.755	0.502717	0.999782
LOC115887330	-1.197	0.282505	0.898842	2.004	0.109202	0.999782
LOC115875881	-1.195	0.0119379	0.304803	-0.775	0.108731	0.999782
LOC115876028	-1.195	0.250879	0.881304	-0.099	0.929308	0.999782
LOC115880322	-1.191	0.0281062	0.438266	-0.233	0.676867	0.999782
LOC115885227	-1.19	0.0911193	0.691681	-1.204	0.0883589	0.999782
LOC115878816	-1.189	1.82e-08	3.07e-05	-0.441	0.0380767	0.999782
LOC115885232	-1.188	0.481302	NA	-1.328	0.432607	0.999782
LOC115880630	-1.187	0.0355027	0.475611	-1.062	0.0625994	0.999782
LOC115876687	-1.187	0.359373	0.930355	-0.429	0.748534	0.999782
LOC115875918	-1.187	0.0297363	0.447562	0	0.999303	0.999782
LOC115880456	-1.186	0.0374524	0.486954	-0.394	0.50046	0.999782
LOC115876946	-1.185	0.351772	0.926203	-1.409	0.268154	0.999782
LOC115876577	-1.185	0.275952	0.8972	0.872	0.440937	0.999782
LOC115883017	-1.184	0.130253	0.76432	-1.137	0.150846	0.999782
LOC115881600	-1.184	0.381053	0.938573	-0.759	0.578091	0.999782
LOC115890575	-1.183	0.329755	0.920552	-0.872	0.47761	0.999782
LOC115878136	-1.183	0.417057	0.952967	-0.283	0.846265	0.999782
LOC115891268	-1.183	0.0132481	0.318063	-0.274	0.566956	0.999782
LOC115874705	-1.182	0.0827453	0.663782	-0.25	0.714088	0.999782
LOC115882639	-1.181	0.251884	0.882304	1.793	0.147497	0.999782
LOC115880230	-1.18	0.332939	0.922355	-1.65	0.174895	0.999782
LOC115889016	-1.179	0.281274	0.898842	-2.344	0.0283303	0.999782
LOC115877068	-1.179	0.158386	0.795365	-0.568	0.498305	0.999782
LOC115876164	-1.179	0.0332117	0.462853	-0.367	0.518223	0.999782
LOC115882643	-1.179	0.439998	NA	-0.179	0.910492	0.999782
LOC115884741	-1.179	0.467064	0.962069	0.387	0.821321	0.999782
LOC115882465	-1.178	0.37284	0.936649	-1.11	0.402425	0.999782
Trnas-aga	-1.178	0.328006	0.920385	-0.59	0.637806	0.999782
LOC115889946	-1.177	0.237886	0.877364	-0.947	0.347605	0.999782
LOC115874587	-1.176	0.0113267	0.295483	-0.959	0.0414426	0.999782
LOC115879772	-1.173	0.253273	0.884274	-0.506	0.628431	0.999782
LOC115879414	-1.172	0.00174631	0.103717	-0.649	0.083894	0.999782
LOC115878939	-1.17	0.443689	NA	-1.78	0.23887	0.999782
LOC115886833	-1.17	0.264158	0.892042	1.006	0.34313	0.999782
LOC115879422	-1.169	0.0342173	0.469531	0.148	0.798653	0.999782
LOC115889049	-1.168	0.319099	0.916821	0.001	0.99919	0.999782
LOC115875517	-1.166	0.1941	0.835318	0.547	0.551358	0.999782
LOC115890445	-1.165	0.266793	0.893919	-1.409	0.179888	0.999782
LOC115886424	-1.165	0.130325	0.764411	-0.845	0.274874	0.999782
LOC115890639	-1.165	0.2083	0.848986	-0.324	0.734269	0.999782
LOC115883982	-1.165	0.00541087	0.205077	-0.162	0.70273	0.999782
LOC115879580	-1.161	0.375309	NA	-0.574	0.671615	0.999782
LOC115890348	-1.158	0.0140067	0.32643	-0.074	0.875659	0.999782
LOC115882516	-1.157	0.206587	0.846297	-0.375	0.684009	0.999782
LOC115877939	-1.157	0.185703	0.830708	0.221	0.815389	0.999782
LOC115886567	-1.156	0.0625816	0.599341	-0.399	0.534641	0.999782
LOC115879715	-1.156	0.29275	0.904515	0.269	0.820874	0.999782
LOC115874309	-1.154	0.308425	0.913253	-0.587	0.612737	0.999782
LOC115883776	-1.154	0.145432	0.784889	-0.222	0.789113	0.999782
LOC115880231	-1.153	0.00388059	0.170784	-0.353	0.382182	0.999782
LOC115874264	-1.152	0.37349	0.936982	-1.513	0.241504	0.999782
LOC115878108	-1.15	0.625424	NA	-2.662	0.249567	0.999782
LOC115886100	-1.149	0.397453	0.947489	-0.599	0.661145	0.999782
LOC115877532	-1.149	0.00119401	0.0815034	-0.501	0.167664	0.999782
LOC115874754	-1.148	0.231325	0.873591	-0.436	0.651958	0.999782
LOC115876573	-1.148	0.241015	0.877364	-0.328	0.746617	0.999782
LOC115888213	-1.146	0.418331	0.953433	-1.193	0.40152	0.999782
LOC115887141	-1.146	0.0272286	0.432464	0.158	0.774664	0.999782
LOC115877045	-1.145	0.475598	0.963037	-1.588	0.321293	0.999782
LOC115890670	-1.144	0.18708	0.831208	-1.047	0.227918	0.999782
LOC115886588	-1.141	0.185766	0.830708	-0.876	0.316042	0.999782
LOC115884945	-1.14	0.518571	0.968871	-1.805	0.304034	0.999782
LOC115891363	-1.14	0.0752667	0.643035	-0.132	0.838391	0.999782
LOC115879682	-1.139	0.164837	0.801876	1.123	0.186242	0.999782
LOC115875127	-1.138	0.114308	0.738492	0.138	0.852829	0.999782
LOC115885573	-1.137	0.478804	0.963037	-1.403	0.382715	0.999782
LOC115884977	-1.135	0.0354376	0.475611	-0.903	0.0993072	0.999782
LOC115891556	-1.135	0.218054	0.864191	-0.133	0.890943	0.999782
LOC115884858	-1.134	0.0873387	0.677669	-0.691	0.298948	0.999782
LOC115886803	-1.134	0.25822	0.886993	-0.606	0.555502	0.999782
LOC115874780	-1.134	0.0858835	0.675109	-0.244	0.726376	0.999782
LOC115886022	-1.131	0.45662	0.961543	0.352	0.821354	0.999782
LOC115883616	-1.13	0.536788	NA	3.744	0.0818664	0.999782
LOC115875873	-1.129	0.0257639	0.422699	-0.17	0.748046	0.999782
LOC115884722	-1.127	0.0761846	0.64362	-0.378	0.555063	0.999782
LOC115876618	-1.127	0.0867686	0.677669	0.876	0.200381	0.999782
LOC115891061	-1.126	0.485568	NA	-0.387	0.81592	0.999782
LOC115890870	-1.125	0.0311416	0.452483	-0.591	0.265206	0.999782
LOC115886417	-1.123	0.389209	0.942719	-0.169	0.898383	0.999782
LOC115889538	-1.122	0.433709	0.95584	-0.72	0.622951	0.999782
LOC115880086	-1.118	0.292173	0.904515	0.931	0.39774	0.999782
LOC115883427	-1.117	0.341012	0.924177	1.12	0.343128	0.999782
LOC115882710	-1.116	0.0517364	0.55784	-0.561	0.329183	0.999782
LOC115891778	-1.116	0.285933	0.899806	0.066	0.95026	0.999782
LOC115880139	-1.112	0.219191	0.864735	-0.795	0.389079	0.999782
LOC115876021	-1.112	0.0002431	0.0306833	-0.487	0.108836	0.999782
LOC115886008	-1.112	0.0952497	0.698411	0.219	0.743019	0.999782
LOC115889184	-1.109	0.383549	0.93965	-1.628	0.198932	0.999782
LOC115874582	-1.108	0.464975	0.962069	1.925	0.2477	0.999782
LOC115889446	-1.107	0.441027	0.957252	-1.215	0.399491	0.999782
LOC115882790	-1.103	0.102254	0.712214	-0.331	0.625736	0.999782
LOC115875402	-1.102	0.55275	NA	3.529	0.103933	0.999782
LOC115875518	-1.099	0.00472369	0.189785	-0.503	0.205924	0.999782
LOC115891464	-1.098	0.325132	0.918787	-0.536	0.632412	0.999782
LOC115882153	-1.097	0.0926483	0.693839	0.652	0.331188	0.999782
LOC115875270	-1.095	0.0873172	0.677669	-0.607	0.354434	0.999782
LOC115880781	-1.095	0.200357	0.839714	-0.574	0.503914	0.999782
LOC115891511	-1.094	0.150052	0.789007	-0.959	0.210566	0.999782
LOC115889774	-1.094	0.414607	0.952274	-0.696	0.606604	0.999782
LOC115891283	-1.092	0.185364	0.83055	-0.719	0.391806	0.999782
LOC115879378	-1.092	0.413963	NA	0.424	0.773028	0.999782
LOC115890182	-1.091	0.12308	0.753962	-0.116	0.872645	0.999782
LOC115877547	-1.091	0.0762014	0.64362	0.013	0.984487	0.999782
LOC115878478	-1.09	0.29339	0.904856	-0.598	0.576161	0.999782
LOC115875307	-1.089	0.275471	0.8972	-0.845	0.405312	0.999782
LOC115880696	-1.089	0.505651	0.968871	0.425	0.795353	0.999782
LOC115881563	-1.088	0.297777	0.908287	-1.604	0.122886	0.999782
LOC115876239	-1.088	0.0467801	0.532461	-0.143	0.796283	0.999782
LOC115886909	-1.087	0.40971	0.950561	-2.216	0.0928332	0.999782
LOC115878892	-1.086	0.310906	0.913582	-1.594	0.13691	0.999782
LOC115890590	-1.085	0.275215	0.8972	-0.212	0.837775	0.999782
LOC115874065	-1.082	0.338638	0.924177	-2.066	0.0668978	0.999782
LOC115874195	-1.082	0.148133	0.78802	0.137	0.858917	0.999782
LOC115880281	-1.081	0.553023	0.969906	-1.864	0.304819	0.999782
LOC115877371	-1.08	0.0331361	0.462281	-0.425	0.411528	0.999782
LOC115887626	-1.079	0.173245	0.812733	-1.451	0.0668269	0.999782
LOC115879649	-1.079	0.0163453	0.344926	-0.401	0.383932	0.999782
LOC115886946	-1.078	0.243132	0.878271	0.027	0.976976	0.999782
LOC115885343	-1.077	0.314336	0.915072	-1.441	0.177466	0.999782
LOC115877109	-1.077	0.00432291	0.181804	-0.619	0.102868	0.999782
LOC115885746	-1.077	0.143897	0.781573	-0.545	0.459743	0.999782
LOC115882688	-1.076	0.0946971	0.697731	-0.902	0.162606	0.999782
LOC115888074	-1.076	0.35474	0.929145	-0.5	0.678481	0.999782
LOC115875075	-1.076	0.191462	0.834555	0.782	0.353015	0.999782
LOC115878783	-1.075	0.198167	0.839082	-1.2	0.153167	0.999782
LOC115885346	-1.075	0.174148	0.813692	-0.162	0.840486	0.999782
LOC115881408	-1.075	0.329509	0.920552	0.602	0.61534	0.999782
LOC115881390	-1.074	0.2768	0.8972	0.3	0.76445	0.999782
LOC115889066	-1.073	0.135961	0.771427	-0.725	0.32092	0.999782
LOC115889800	-1.073	0.600204	NA	0.749	0.726957	0.999782
LOC115888800	-1.071	0.015406	0.339567	-0.519	0.245363	0.999782
LOC115886399	-1.071	0.572882	NA	-0.436	0.821973	0.999782
LOC115890282	-1.069	0.0886239	0.683006	-0.644	0.307201	0.999782
LOC115882341	-1.068	0.00740061	0.242678	-0.365	0.37205	0.999782
LOC115877160	-1.067	0.334966	0.924023	-1.778	0.107397	0.999782
LOC115875990	-1.067	0.223179	0.868255	0.766	0.390922	0.999782
LOC115880379	-1.066	0.272125	0.8972	-0.146	0.884595	0.999782
LOC115878755	-1.064	0.203018	0.844226	-1.022	0.225038	0.999782
LOC115886463	-1.063	0.28464	0.899806	0.905	0.362517	0.999782
LOC115874857	-1.063	0.0981363	0.700353	1.248	0.0697884	0.999782
LOC115876268	-1.062	0.186554	0.831208	-0.352	0.669008	0.999782
LOC115891934	-1.06	0.0483148	0.538073	-0.94	0.0801168	0.999782
LOC115878517	-1.06	0.491459	0.966714	-0.776	0.619706	0.999782
LOC115887668	-1.059	0.251314	0.881304	-1.616	0.0784025	0.999782
LOC115886144	-1.059	0.193332	0.835318	-0.586	0.474115	0.999782
LOC115890466	-1.057	0.02444	0.415313	-0.498	0.297175	0.999782
LOC115887032	-1.057	0.362804	0.932378	1.253	0.282732	0.999782
LOC115888633	-1.056	0.0769725	0.646057	-0.46	0.443427	0.999782
LOC115880527	-1.055	0.256933	0.886586	-0.55	0.562629	0.999782
LOC115888480	-1.055	0.4927	0.967082	1.913	0.243253	0.999782
LOC115891037	-1.052	0.345226	0.924177	-0.687	0.537652	0.999782
LOC115874657	-1.052	0.193692	0.835318	-0.627	0.440222	0.999782
LOC115879277	-1.051	0.207318	0.847711	0.448	0.601913	0.999782
LOC115885378	-1.051	0.185165	0.83055	0.564	0.504606	0.999782
LOC115884172	-1.05	0.459756	0.961543	-1.024	0.474979	0.999782
LOC115884114	-1.049	0.306184	0.913072	-1.027	0.322846	0.999782
LOC115881152	-1.049	0.477832	0.963037	0.854	0.595139	0.999782
LOC115875849	-1.048	0.495112	NA	-1.511	0.323207	0.999782
LOC115889373	-1.048	0.0489104	0.540251	-0.21	0.695559	0.999782
LOC115881807	-1.048	0.364822	0.9328	1.354	0.253715	0.999782
LOC115881914	-1.047	0.0297293	0.447562	0.001	0.999043	0.999782
LOC115883569	-1.046	0.419077	0.954079	-0.904	0.485017	0.999782
LOC115887515	-1.046	0.283265	0.899208	-0.817	0.408001	0.999782
LOC115888892	-1.046	0.258273	0.886993	-0.677	0.468287	0.999782
LOC115885172	-1.046	0.0794189	0.652561	-0.634	0.289757	0.999782
LOC115886606	-1.046	0.287324	0.900465	0.284	0.772705	0.999782
LOC115879235	-1.045	0.370587	0.934662	0.482	0.701123	0.999782
LOC115889362	-1.042	0.184176	0.83047	-1.124	0.155081	0.999782
LOC115891085	-1.042	0.0900195	0.688141	-0.991	0.10973	0.999782
LOC115884845	-1.042	0.000534311	0.0486296	-0.529	0.0793135	0.999782
LOC115884549	-1.04	0.370031	0.934662	-0.304	0.801743	0.999782
LOC115881822	-1.038	0.274211	0.8972	-0.85	0.377221	0.999782
LOC115881376	-1.038	0.355456	0.930262	-0.462	0.689179	0.999782
LOC115884226	-1.037	0.407587	0.949968	0.268	0.830844	0.999782
LOC115876557	-1.036	0.105992	0.721206	-0.144	0.830343	0.999782
LOC115888233	-1.035	0.368103	0.934662	-0.828	0.479094	0.999782
LOC115891106	-1.035	0.436991	0.956034	-0.807	0.550405	0.999782
LOC115890733	-1.035	0.00966091	0.276774	-0.588	0.145165	0.999782
LOC115889031	-1.034	0.552238	NA	-0.909	0.605111	0.999782
LOC115891724	-1.034	0.130137	0.76432	-0.654	0.339422	0.999782
LOC115889522	-1.033	0.146017	0.785622	0.341	0.644877	0.999782
LOC115889197	-1.032	0.538925	NA	-2.17	0.186795	0.999782
LOC115882837	-1.032	0.0734107	0.639012	-0.444	0.448356	0.999782
LOC115882287	-1.031	0.0327817	0.460717	-0.266	0.58486	0.999782
LOC115890703	-1.031	0.629065	0.98527	0.296	0.891664	0.999782
LOC115876700	-1.029	0.451931	0.960595	-1.883	0.168493	0.999782
LOC115884569	-1.029	0.457424	0.961543	-0.133	0.925054	0.999782
LOC115884486	-1.026	0.447273	NA	-0.394	0.778688	0.999782
LOC115874191	-1.026	0.34605	0.924177	0.404	0.72784	0.999782
LOC115888240	-1.025	0.34334	0.924177	-1.114	0.303079	0.999782
LOC115878981	-1.025	0.0162798	0.344087	-0.708	0.0996383	0.999782
LOC115876605	-1.024	0.111017	0.733482	1.023	0.121918	0.999782
LOC115877858	-1.023	0.0200826	0.3706	-0.297	0.511926	0.999782
LOC115889098	-1.022	0.43362	0.95584	-0.906	0.492026	0.999782
LOC115874256	-1.022	0.399741	0.947561	2.989	0.0567997	0.999782
LOC115881766	-1.02	0.0416115	0.508421	0.253	0.621403	0.999782
LOC115883854	-1.019	0.0200718	0.3706	-0.126	0.781781	0.999782
LOC115889050	-1.019	0.397215	0.947489	0.47	0.697237	0.999782
LOC115876185	-1.018	0.495817	0.967082	-1.291	0.387833	0.999782
LOC115882970	-1.017	0.123037	0.753962	0.368	0.594183	0.999782
LOC115876935	-1.015	0.0678483	0.61717	-0.6	0.294185	0.999782
LOC115874088	-1.014	0.385886	0.9416	-0.784	0.511539	0.999782
LOC115890523	-1.013	0.328759	0.920552	-0.131	0.90245	0.999782
LOC115875385	-1.012	0.221374	0.866907	1.022	0.222777	0.999782
LOC115887374	-1.011	0.281615	0.898842	-1.238	0.187543	0.999782
LOC115879982	-1.011	0.536891	NA	-0.722	0.663988	0.999782
LOC115876429	-1.011	0.266792	0.893919	-0.65	0.484187	0.999782
LOC115885034	-1.011	0.141761	0.777861	-0.205	0.773068	0.999782
LOC115875464	-1.011	0.0220524	0.391251	-0.199	0.655595	0.999782
LOC115877317	-1.01	0.172179	0.810837	-0.545	0.475384	0.999782
LOC115874975	-1.01	0.209417	0.851631	0.889	0.27477	0.999782
LOC115885333	-1.009	0.0128768	0.313235	-0.791	0.0516965	0.999782
LOC115877694	-1.008	0.182157	0.827811	-0.512	0.504532	0.999782
LOC115885862	-1.008	0.314826	0.915072	0.014	0.988649	0.999782
LOC115878455	-1.007	0.0409266	0.50606	0.17	0.737039	0.999782
LOC115890692	-1.007	0.315147	0.91532	0.419	0.700606	0.999782
LOC115889079	-1.006	0.0121093	0.306258	-0.587	0.151952	0.999782
LOC115879991	-1.006	0.00295299	0.149241	-0.41	0.237799	0.999782
LOC115882700	-1.006	1.3e-05	0.00376896	-0.249	0.288054	0.999782
LOC115874565	-1.005	0.444766	0.959361	-0.155	0.906326	0.999782
LOC115878965	-1.004	0.246087	0.879004	0.091	0.921136	0.999782
LOC115884763	-1.003	0.518713	NA	1.098	0.525329	0.999782
LOC115877342	-1.002	0.13733	0.77174	-1.04	0.125897	0.999782
LOC115888096	-1.001	0.00180129	0.104327	-0.35	0.283058	0.999782
LOC115883918	-1.001	0.431359	0.95584	-0.19	0.881315	0.999782
LOC115886948	-1	0.370357	0.934662	-1.17	0.295359	0.999782
LOC115889686	-1	0.0843144	0.668933	-0.838	0.14967	0.999782
LOC115874535	-0.999	0.0705447	0.627539	-0.753	0.178269	0.999782
LOC115876695	-0.998	0.220178	0.865863	-1.393	0.0862767	0.999782
LOC115878721	-0.998	0.0277621	0.436463	-0.784	0.0874109	0.999782
LOC115891059	-0.996	0.469267	NA	0.066	0.963606	0.999782
LOC115878441	-0.996	0.262712	0.890056	0.996	0.294721	0.999782
LOC115886941	-0.995	0.0127562	0.311434	-0.638	0.116588	0.999782
LOC115885033	-0.994	0.0216587	0.388264	-0.296	0.502407	0.999782
LOC115879766	-0.993	0.48485	NA	1.894	0.269853	0.999782
LOC115882074	-0.992	0.332471	0.922136	-0.409	0.69413	0.999782
LOC115885131	-0.992	0.295511	0.906563	1.01	0.337107	0.999782
LOC115874811	-0.991	0.0681181	0.618285	-0.498	0.361414	0.999782
LOC115883735	-0.989	0.221866	0.867036	-0.678	0.40379	0.999782
LOC115879709	-0.989	0.0447728	0.525452	0.081	0.877531	0.999782
LOC115880945	-0.986	0.489596	0.965583	-0.786	0.584941	0.999782
LOC115875002	-0.985	0.441995	0.957363	-1.517	0.235207	0.999782
LOC115879983	-0.985	0.164581	0.801867	-0.963	0.179798	0.999782
LOC115882356	-0.984	0.146332	0.785622	0.588	0.39452	0.999782
LOC115874174	-0.984	0.162102	0.799397	0.782	0.288876	0.999782
LOC115887942	-0.984	0.595886	0.978924	0.796	0.669409	0.999782
LOC115877434	-0.983	0.175942	0.817053	0.914	0.247328	0.999782
LOC115888816	-0.982	0.314631	0.915072	-0.363	0.719039	0.999782
LOC115888176	-0.982	0.412303	0.951726	1.053	0.38616	0.999782
LOC115881637	-0.98	0.487355	0.965583	-0.955	0.498822	0.999782
LOC115890581	-0.98	0.147725	0.787099	-0.479	0.488973	0.999782
LOC115876481	-0.98	1.37e-05	0.00389698	-0.396	0.0808001	0.999782
LOC115876290	-0.979	0.386721	0.941678	0.152	0.893828	0.999782
LOC115880041	-0.979	0.449121	0.960595	0.302	0.826598	0.999782
LOC115888497	-0.979	0.380483	0.938573	0.517	0.66362	0.999782
LOC115879825	-0.978	0.137972	0.77174	-0.627	0.346421	0.999782
LOC115878090	-0.978	0.0101266	0.283797	-0.145	0.710238	0.999782
LOC115876326	-0.978	0.157543	0.795365	1.054	0.146338	0.999782
LOC115876562	-0.977	0.316231	0.915427	-0.232	0.814333	0.999782
LOC115885451	-0.977	0.276873	0.8972	1.09	0.240776	0.999782
LOC115876705	-0.976	0.223876	0.868351	-0.78	0.331138	0.999782
LOC115877646	-0.976	0.212697	0.856392	-0.566	0.476996	0.999782
LOC115889187	-0.976	0.532176	0.969184	-0.437	0.783082	0.999782
LOC115887269	-0.975	0.272155	0.8972	-0.479	0.589809	0.999782
LOC115891379	-0.973	0.325828	0.918787	-0.042	0.967801	0.999782
LOC115877037	-0.973	0.55094	NA	0.436	0.802228	0.999782
LOC115890373	-0.968	0.337613	0.924177	-0.561	0.578727	0.999782
LOC115878486	-0.968	0.44497	0.959361	0.584	0.663219	0.999782
LOC115882697	-0.967	0.528059	0.968871	-0.94	0.543286	0.999782
LOC115885975	-0.967	0.0316097	0.453354	-0.882	0.0508073	0.999782
LOC115876007	-0.967	0.181239	0.826718	0.57	0.447569	0.999782
LOC115874318	-0.966	0.0449773	0.526763	-0.582	0.235649	0.999782
LOC115889933	-0.966	0.0619115	0.596338	-0.084	0.87311	0.999782
LOC115874124	-0.965	0.234466	0.876287	-0.166	0.841964	0.999782
LOC115876184	-0.965	0.423524	0.955326	1.513	0.29049	0.999782
LOC115880245	-0.965	0.539685	0.969525	2.3	0.215729	0.999782
LOC115875652	-0.964	0.423737	0.955326	-0.271	0.826978	0.999782
LOC115886705	-0.964	0.238516	0.877364	0.698	0.394206	0.999782
LOC115884619	-0.963	0.184767	0.83055	0.336	0.662013	0.999782
LOC115874690	-0.963	0.308002	0.913253	0.86	0.364094	0.999782
LOC115877660	-0.962	0.42546	0.955554	-1.396	0.247734	0.999782
LOC115891801	-0.962	0.428638	0.95584	-0.99	0.415465	0.999782
LOC115883970	-0.962	0.43071	NA	0.109	0.933229	0.999782
LOC115878476	-0.962	0.141469	0.777861	0.436	0.509761	0.999782
LOC115887788	-0.96	0.474055	0.963037	-0.772	0.570329	0.999782
LOC115883225	-0.96	0.072904	0.637089	-0.677	0.214119	0.999782
LOC115889383	-0.96	0.344855	0.924177	-0.601	0.562234	0.999782
LOC115886387	-0.959	0.214502	0.859927	-0.995	0.198405	0.999782
LOC115882303	-0.958	0.212831	0.856595	-0.871	0.25861	0.999782
LOC115877074	-0.958	0.0501829	0.548526	-0.411	0.407365	0.999782
LOC115887625	-0.957	0.384559	0.940565	-1.813	0.0964224	0.999782
LOC115890797	-0.957	0.473001	NA	-0.772	0.569397	0.999782
LOC115889260	-0.957	0.23844	0.877364	-0.038	0.964171	0.999782
LOC115879393	-0.956	0.222039	0.867036	-0.169	0.834958	0.999782
LOC115877712	-0.956	0.098374	0.700353	0.464	0.431512	0.999782
LOC115878763	-0.955	0.13592	0.771427	-0.466	0.474068	0.999782
LOC115879653	-0.955	0.525218	0.968871	0.015	0.992253	0.999782
LOC115874512	-0.954	0.149563	0.789007	-1.195	0.0711032	0.999782
LOC115884396	-0.954	0.385601	0.94155	0.254	0.820198	0.999782
LOC115881541	-0.953	0.376957	0.938573	-1.069	0.324175	0.999782
LOC115881727	-0.951	0.511496	0.968871	-1.92	0.176588	0.999782
LOC115882157	-0.951	0.235322	0.876287	-0.294	0.719425	0.999782
LOC115886937	-0.95	0.238875	0.877364	0.979	0.263751	0.999782
LOC115888254	-0.949	0.11929	0.747446	-0.269	0.667355	0.999782
LOC115884405	-0.948	0.317851	0.916296	-1.466	0.121034	0.999782
LOC115879269	-0.948	0.313095	0.913847	0.247	0.807688	0.999782
LOC115875852	-0.945	0.119633	0.747446	-0.523	0.391978	0.999782
LOC115888156	-0.945	0.444862	0.959361	-0.336	0.793753	0.999782
LOC115886286	-0.943	0.470637	0.962069	-1.472	0.258041	0.999782
LOC115891905	-0.943	0.0207266	0.380386	-0.84	0.0422001	0.999782
LOC115889789	-0.943	0.158636	0.795365	-0.207	0.769304	0.999782
LOC115882789	-0.943	0.452835	0.960595	1.07	0.431768	0.999782
LOC115880574	-0.942	0.340072	0.924177	-1.613	0.101077	0.999782
LOC115882505	-0.942	0.00480056	0.19114	-0.692	0.0391399	0.999782
LOC115881090	-0.941	0.0443864	0.524136	-0.755	0.110782	0.999782
LOC115883579	-0.94	0.497836	NA	-1.076	0.440775	0.999782
LOC115877612	-0.939	0.00734655	0.242092	-0.67	0.0567695	0.999782
LOC115887930	-0.938	0.248589	0.879816	-0.826	0.309765	0.999782
LOC115878847	-0.938	0.333252	0.922909	-0.258	0.797892	0.999782
LOC115881049	-0.937	0.284984	0.899806	-1.574	0.0709673	0.999782
LOC115888295	-0.937	0.0752491	0.643035	-0.051	0.927002	0.999782
LOC115879637	-0.936	0.362612	0.932378	-1.394	0.174873	0.999782
LOC115879297	-0.936	0.616976	0.983205	0.631	0.736209	0.999782
LOC115875613	-0.935	0.569341	NA	1.092	0.544904	0.999782
LOC115891142	-0.934	0.165898	0.803531	-1.201	0.0751422	0.999782
LOC115886509	-0.931	0.305476	0.913072	0.547	0.570959	0.999782
LOC115880892	-0.931	0.289254	0.901662	0.765	0.396655	0.999782
LOC115881476	-0.93	0.000279116	0.0336423	-0.407	0.114221	0.999782
LOC115880225	-0.93	0.326772	0.919479	1.178	0.222637	0.999782
LOC115874832	-0.928	0.187227	0.831208	-0.548	0.448631	0.999782
LOC115888536	-0.927	0.532197	0.969184	-1.212	0.414205	0.999782
LOC115890315	-0.927	0.409438	0.950561	-0.93	0.408074	0.999782
LOC115875878	-0.927	0.00396492	0.172675	0.13	0.687385	0.999782
LOC115882813	-0.927	0.119347	0.747446	0.984	0.106061	0.999782
LOC115887661	-0.926	0.178349	0.821475	0.66	0.360834	0.999782
LOC115874830	-0.925	0.00942352	0.273981	-0.335	0.350196	0.999782
LOC115886096	-0.923	0.25856	0.887325	0.627	0.478194	0.999782
LOC115881212	-0.922	0.312915	0.913847	-1.043	0.25578	0.999782
LOC115884092	-0.921	0.0919613	0.693839	-1.037	0.0588586	0.999782
LOC115891062	-0.921	0.377239	0.938573	-0.034	0.974285	0.999782
LOC115874710	-0.917	0.114923	0.740992	0.271	0.648339	0.999782
LOC115882709	-0.912	0.0366506	0.481678	0.014	0.974958	0.999782
LOC115882842	-0.912	0.0834962	0.665334	0.292	0.581958	0.999782
LOC115891451	-0.911	0.0146496	0.33138	-0.108	0.773475	0.999782
LOC115887407	-0.909	0.131208	0.766428	-0.896	0.14049	0.999782
LOC115887456	-0.908	0.524277	0.968871	-1.303	0.359479	0.999782
LOC115878738	-0.908	0.426345	0.955641	0.61	0.613085	0.999782
LOC115881368	-0.908	0.331925	0.921905	0.993	0.329106	0.999782
LOC115876005	-0.907	0.293147	0.904515	-0.646	0.456825	0.999782
LOC115884005	-0.907	0.0457384	0.530732	-0.618	0.174375	0.999782
LOC115887913	-0.904	0.477544	NA	0.086	0.950011	0.999782
LOC115884484	-0.904	0.399183	0.947561	0.091	0.936312	0.999782
LOC115883375	-0.904	0.574677	NA	0.127	0.940024	0.999782
LOC115885961	-0.903	0.438398	0.956466	-0.628	0.596333	0.999782
LOC115888439	-0.903	0.0932091	0.694345	-0.585	0.287947	0.999782
LOC115883669	-0.903	0.347297	0.925226	-0.481	0.618217	0.999782
LOC115882363	-0.903	0.433825	0.95584	-0.479	0.685696	0.999782
LOC115884555	-0.903	0.0605597	0.587974	-0.128	0.79285	0.999782
LOC115890506	-0.902	0.203734	0.844226	-0.718	0.313048	0.999782
LOC115885338	-0.901	0.382536	0.9389	-1.205	0.242855	0.999782
LOC115884884	-0.901	0.0785952	0.650696	-0.644	0.212741	0.999782
LOC115883091	-0.901	0.0447369	0.525452	-0.265	0.559227	0.999782
LOC115884056	-0.901	0.484902	0.96454	0.665	0.62059	0.999782
LOC115885890	-0.9	0.546259	0.969792	-1.013	0.498721	0.999782
LOC115891695	-0.9	0.0662267	0.609606	-0.623	0.209277	0.999782
LOC115886918	-0.9	0.4086	0.950559	1.209	0.275887	0.999782
LOC115891337	-0.899	0.162084	0.799397	-1.149	0.0739533	0.999782
LOC115887984	-0.899	0.293824	0.904876	0.02	0.982157	0.999782
LOC115878984	-0.899	0.215858	0.862079	0.208	0.781555	0.999782
LOC115885778	-0.897	0.324632	0.9187	-1.503	0.0966916	0.999782
LOC115888277	-0.897	0.330352	0.920552	-1.206	0.190372	0.999782
LOC115875331	-0.897	0.106836	0.722067	-0.857	0.125587	0.999782
LOC115883026	-0.897	0.092571	0.693839	0.831	0.128832	0.999782
LOC115886871	-0.897	0.290687	0.90311	1.955	0.061669	0.999782
LOC115890145	-0.895	0.0219436	0.391157	-0.345	0.379769	0.999782
LOC115883426	-0.895	0.519073	0.968871	0.383	0.791694	0.999782
LOC115877331	-0.894	0.495661	0.967082	-2.096	0.109111	0.999782
LOC115880974	-0.894	0.183294	0.82967	0.113	0.867945	0.999782
LOC115876513	-0.893	0.31235	0.91374	-0.81	0.364475	0.999782
LOC115884770	-0.891	0.0663487	0.609606	-1.018	0.036634	0.999782
LOC115883008	-0.891	0.474525	0.963037	0.097	0.940947	0.999782
LOC115885373	-0.891	0.359389	0.930355	0.92	0.359166	0.999782
LOC115880627	-0.89	0.0189626	0.363669	-0.363	0.340295	0.999782
LOC115889275	-0.89	0.0215989	0.388264	-0.069	0.858978	0.999782
LOC115876903	-0.889	0.29557	0.906563	0.029	0.973981	0.999782
LOC115874942	-0.889	0.404624	0.949414	1.422	0.257445	0.999782
LOC115874218	-0.887	0.669824	0.985741	0.411	0.846248	0.999782
LOC115880516	-0.886	0.405908	0.949418	-1.083	0.310269	0.999782
LOC115880303	-0.886	0.282353	0.898842	0.465	0.578381	0.999782
LOC115884777	-0.885	0.148383	0.788365	1.051	0.0951452	0.999782
LOC115879437	-0.884	0.00513066	0.198391	-0.711	0.0262115	0.999782
LOC115880059	-0.884	0.365416	0.9328	-0.507	0.605538	0.999782
LOC115874999	-0.883	0.523645	0.968871	-2.078	0.122851	0.999782
LOC115887752	-0.882	0.12535	0.756227	-0.355	0.537313	0.999782
LOC115887856	-0.882	0.362367	0.932378	-0.037	0.970726	0.999782
LOC115883833	-0.882	0.00599979	0.214629	0.074	0.820332	0.999782
LOC115891523	-0.881	0.184418	0.83047	0.331	0.621639	0.999782
LOC115875929	-0.88	0.457175	0.961543	-0.191	0.874439	0.999782
LOC115884141	-0.88	0.525621	0.968871	0.125	0.930453	0.999782
LOC115887116	-0.879	0.0139032	0.325194	-0.481	0.180113	0.999782
LOC115888195	-0.878	0.19798	0.839082	-0.889	0.194992	0.999782
LOC115890005	-0.878	0.35685	0.930355	-0.252	0.7963	0.999782
LOC115887809	-0.876	0.14474	0.783363	-0.926	0.124241	0.999782
LOC115888865	-0.876	0.000360788	0.0383362	-0.447	0.0706456	0.999782
LOC115877216	-0.876	0.496812	0.967082	0.456	0.73663	0.999782
LOC115891626	-0.875	0.0245477	0.415726	-0.482	0.222725	0.999782
LOC115886805	-0.875	0.5107	0.968871	-0.151	0.910799	0.999782
LOC115890713	-0.875	0.349223	0.92535	-0.107	0.909267	0.999782
LOC115877183	-0.874	0.299187	0.908287	-0.6	0.484381	0.999782
LOC115876437	-0.873	0.352185	0.926514	-1.209	0.197115	0.999782
LOC115878933	-0.873	0.117502	0.746364	-0.372	0.514935	0.999782
LOC115882410	-0.872	0.263975	0.892042	-1.274	0.101306	0.999782
LOC115885424	-0.872	0.430827	0.95584	-0.534	0.633599	0.999782
LOC115874833	-0.872	0.0697274	0.624601	0.133	0.784684	0.999782
LOC115889578	-0.872	0.270353	0.896643	1.331	0.103469	0.999782
LOC115888207	-0.871	0.204687	0.844436	-0.59	0.399761	0.999782
LOC115889367	-0.871	0.297962	0.908287	-0.004	0.996691	0.999782
LOC115891752	-0.871	0.318632	0.916821	0.207	0.817492	0.999782
LOC115874982	-0.87	0.00265969	0.140795	-0.651	0.0249059	0.999782
LOC115888766	-0.869	0.363819	0.9328	-1.31	0.168645	0.999782
LOC115887921	-0.869	0.133062	0.766428	-0.964	0.0965216	0.999782
LOC115880340	-0.868	0.227175	0.869856	-0.124	0.864766	0.999782
LOC115887665	-0.867	0.0341259	0.469504	-0.875	0.0342379	0.999782
LOC115878988	-0.867	0.257994	0.886993	-0.321	0.680791	0.999782
LOC115887965	-0.867	0.517102	0.968871	0.839	0.558477	0.999782
LOC115875618	-0.866	0.602053	NA	0.911	0.607872	0.999782
LOC115887192	-0.866	0.410172	0.950561	1.845	0.110305	0.999782
LOC115882793	-0.865	0.106861	0.722067	0.272	0.616553	0.999782
LOC115878199	-0.864	0.0895145	0.686312	-0.335	0.513718	0.999782
LOC115879780	-0.864	0.422481	0.955116	0.086	0.937702	0.999782
LOC115875092	-0.863	0.0156705	0.340931	-0.809	0.0240193	0.999782
LOC115889681	-0.863	0.0191585	0.364662	-0.082	0.823616	0.999782
LOC115887537	-0.863	0.0689393	0.620655	0.027	0.955544	0.999782
LOC115878850	-0.862	0.591428	NA	-1.604	0.311996	0.999782
LOC115879438	-0.862	0.000694057	0.0564975	-0.137	0.597537	0.999782
LOC115886160	-0.862	0.367339	0.934662	2.143	0.0433541	0.999782
LOC115881896	-0.861	0.000127498	0.0183418	-0.192	0.393304	0.999782
LOC115882467	-0.861	0.206118	0.846072	0.975	0.160262	0.999782
LOC115884823	-0.861	0.682584	NA	1.12	0.616571	0.999782
LOC115881110	-0.86	0.0472406	0.533361	-0.113	0.796413	0.999782
LOC115884082	-0.86	0.542475	0.969792	1.538	0.339687	0.999782
LOC115885955	-0.859	0.29286	0.904515	-1.12	0.170119	0.999782
LOC115879273	-0.859	0.380141	0.938573	0.923	0.370565	0.999782
LOC115887876	-0.858	0.468863	0.962069	-0.655	0.582716	0.999782
LOC115874467	-0.858	0.482809	0.963037	-0.62	0.612791	0.999782
LOC115879725	-0.858	0.388069	0.942259	-0.072	0.942566	0.999782
LOC115890181	-0.857	0.233888	0.875542	-0.865	0.230316	0.999782
LOC115885085	-0.857	0.286514	0.900252	-0.519	0.524649	0.999782
LOC115874880	-0.857	0.103419	0.714323	-0.504	0.344229	0.999782
LOC115877697	-0.857	0.0264106	0.428286	0.287	0.471467	0.999782
LOC115875647	-0.856	0.466839	0.962069	-1	0.395863	0.999782
LOC115883501	-0.856	0.384	0.939908	-0.73	0.465912	0.999782
LOC115890170	-0.856	0.129083	0.76193	-0.492	0.391972	0.999782
LOC115881679	-0.856	0.188781	0.832693	-0.26	0.69736	0.999782
LOC115875947	-0.856	0.380236	0.938573	0.225	0.817839	0.999782
LOC115879549	-0.856	0.585993	NA	0.676	0.688666	0.999782
LOC115889208	-0.856	0.425348	0.955554	0.802	0.485206	0.999782
LOC115888722	-0.855	0.00453761	0.186223	-0.166	0.591827	0.999782
LOC115887684	-0.855	0.206762	0.846411	0.918	0.186563	0.999782
LOC115874737	-0.854	0.33465	0.923971	-1.093	0.217783	0.999782
LOC115882237	-0.853	0.000728465	0.0576694	-0.241	0.346676	0.999782
LOC115879316	-0.852	0.23569	0.876287	0.901	0.216824	0.999782
LOC115885949	-0.851	0.663229	0.985741	-1.051	0.59149	0.999782
LOC115878656	-0.851	0.137803	0.77174	-1.013	0.0784739	0.999782
LOC115874580	-0.851	0.494315	0.967082	-0.425	0.735505	0.999782
LOC115890043	-0.851	0.192376	0.834836	-0.371	0.580839	0.999782
LOC115891137	-0.851	0.313462	0.914083	1.381	0.118409	0.999782
LOC115888243	-0.85	0.401136	0.948197	-0.125	0.904218	0.999782
LOC115880085	-0.85	0.349438	0.92535	2.193	0.0396483	0.999782
LOC115888519	-0.849	0.399362	0.947561	-0.682	0.502703	0.999782
LOC115882526	-0.849	0.147067	0.787075	-0.251	0.671533	0.999782
LOC115880409	-0.849	0.117804	0.746364	-0.173	0.750784	0.999782
LOC115890484	-0.848	0.0661565	0.609578	0.293	0.527817	0.999782
LOC115883072	-0.847	0.159471	0.795365	0.125	0.838069	0.999782
LOC115888581	-0.846	0.312353	0.91374	-0.325	0.69846	0.999782
LOC115876937	-0.846	0.337175	0.924177	0.089	0.92445	0.999782
LOC115889110	-0.846	0.357362	0.930355	0.273	0.778279	0.999782
LOC115885554	-0.845	0.538791	NA	-2.018	0.127365	0.999782
LOC115882483	-0.844	0.0157937	0.340931	-0.708	0.0432685	0.999782
LOC115880788	-0.843	0.471937	0.962611	-0.711	0.548136	0.999782
LOC115879497	-0.843	0.54823	0.969792	-0.429	0.764527	0.999782
LOC115883478	-0.841	0.645543	0.985741	-0.604	0.743568	0.999782
LOC115887217	-0.841	0.338609	0.924177	-0.006	0.994965	0.999782
LOC115884773	-0.841	0.198666	0.839143	1.346	0.0628448	0.999782
LOC115883130	-0.84	0.239955	0.877364	-0.39	0.595538	0.999782
LOC115887988	-0.839	0.0361982	0.480395	-0.733	0.0691809	0.999782
LOC115888052	-0.839	0.0538961	0.566861	-0.683	0.121091	0.999782
LOC115878205	-0.839	0.00399386	0.172925	-0.418	0.152102	0.999782
LOC115882316	-0.838	0.0544412	0.567988	-0.854	0.0508361	0.999782
LOC115879588	-0.838	0.273	0.8972	-0.759	0.326358	0.999782
LOC115882443	-0.837	0.150701	0.789007	-0.564	0.337112	0.999782
LOC115887648	-0.837	0.0831596	0.665293	-0.558	0.250227	0.999782
LOC115880997	-0.837	0.391912	0.944865	1.055	0.289392	0.999782
LOC115889088	-0.836	0.217059	0.864191	-0.625	0.364923	0.999782
LOC115875006	-0.836	0.000369637	0.0383362	-0.025	0.914629	0.999782
LOC115883302	-0.836	0.377602	0.938573	0.832	0.421781	0.999782
LOC115886097	-0.835	0.340948	0.924177	-1.286	0.140451	0.999782
LOC115882271	-0.835	0.339036	0.924177	-1.133	0.194418	0.999782
LOC115876734	-0.834	0.289508	0.901872	-0.573	0.468606	0.999782
LOC115885880	-0.834	0.331099	0.920999	-0.304	0.729627	0.999782
LOC115875608	-0.834	0.480693	0.963037	-0.091	0.939754	0.999782
LOC115881742	-0.834	0.0307847	0.452483	0.262	0.50111	0.999782
LOC115884090	-0.833	0.664588	NA	-1.41	0.460306	0.999782
LOC115876698	-0.833	0.484578	0.964328	-0.5	0.677784	0.999782
LOC115881854	-0.833	0.169128	0.807174	-0.215	0.728068	0.999782
LOC115879560	-0.832	0.600712	NA	-1.189	0.453638	0.999782
LOC115891629	-0.832	0.192172	0.834836	-1.106	0.0828797	0.999782
LOC115874432	-0.832	0.411768	0.951384	0.352	0.739881	0.999782
LOC115877948	-0.831	0.461474	0.962001	-0.803	0.48218	0.999782
LOC115883056	-0.831	0.245074	0.878872	-0.573	0.432828	0.999782
LOC115888066	-0.831	0.455315	0.961321	-0.515	0.648135	0.999782
LOC115888887	-0.831	0.308186	0.913253	1.013	0.270434	0.999782
LOC115874317	-0.83	0.478602	0.963037	-1.886	0.0992556	0.999782
LOC115877405	-0.83	0.587321	0.976915	0.253	0.871944	0.999782
LOC115886831	-0.829	0.192739	0.835318	-1.26	0.0465018	0.999782
LOC115890882	-0.829	0.0635702	0.601126	-0.135	0.769044	0.999782
LOC115888097	-0.829	0.436605	0.956034	0.987	0.356568	0.999782
LOC115878479	-0.828	0.147894	0.787374	-0.55	0.338474	0.999782
LOC115884219	-0.827	0.502584	0.968189	1.246	0.313558	0.999782
LOC115883281	-0.826	0.350587	0.925523	-0.146	0.87495	0.999782
LOC115881916	-0.825	0.482006	0.963037	-1.294	0.268199	0.999782
LOC115888374	-0.825	0.059386	0.586192	-0.786	0.074236	0.999782
LOC115874266	-0.825	0.674551	NA	3.942	0.0819987	0.999782
LOC115874333	-0.824	0.57882	NA	-0.907	0.544258	0.999782
LOC115889299	-0.823	0.184288	0.83047	-0.975	0.116018	0.999782
LOC115883852	-0.822	0.0534836	0.566501	-0.356	0.413811	0.999782
LOC115878345	-0.822	0.00627907	0.219444	-0.127	0.674717	0.999782
LOC115886294	-0.821	0.0994038	0.701437	0.042	0.935202	0.999782
LOC115879453	-0.821	0.634931	0.985741	0.068	0.968947	0.999782
LOC115881607	-0.82	0.116874	0.74626	-0.685	0.192367	0.999782
LOC115880240	-0.82	0.243862	0.878412	-0.093	0.898523	0.999782
LOC115887403	-0.82	0.581629	0.975371	0.496	0.75107	0.999782
LOC115885462	-0.818	0.573807	NA	-1.234	0.393896	0.999782
LOC115889844	-0.818	0.296745	0.908087	-0.925	0.240958	0.999782
LOC115888534	-0.818	0.190192	0.833453	-0.865	0.167283	0.999782
LOC115891596	-0.818	0.0615179	0.594688	-0.249	0.568942	0.999782
LOC115883373	-0.817	0.242501	0.878271	-0.578	0.419688	0.999782
LOC115876092	-0.817	0.0363931	0.481252	-0.535	0.178054	0.999782
LOC115890155	-0.817	4.73e-05	0.00854291	-0.341	0.0901424	0.999782
LOC115874760	-0.817	0.475015	0.963037	0.074	0.95035	0.999782
LOC115879258	-0.816	0.00983158	0.280462	-0.547	0.0852031	0.999782
LOC115884954	-0.816	0.251886	0.882304	-0.525	0.467205	0.999782
LOC115886906	-0.815	0.586177	NA	-1.211	0.416593	0.999782
LOC115887488	-0.815	0.206059	0.846072	1.065	0.129329	0.999782
LOC115880508	-0.815	0.558926	0.969906	1.968	0.176059	0.999782
LOC115883764	-0.814	0.496043	0.967082	-1.559	0.185814	0.999782
LOC115874159	-0.814	0.454336	0.961189	-0.265	0.812435	0.999782
LOC115886703	-0.814	0.616779	0.983069	0.672	0.680029	0.999782
LOC115881444	-0.813	0.172396	0.811254	-0.353	0.561978	0.999782
LOC115889950	-0.813	0.248633	0.879816	-0.311	0.667192	0.999782
LOC115888467	-0.812	0.514663	0.968871	-0.088	0.945392	0.999782
LOC115880403	-0.811	0.499501	0.967082	-0.49	0.689389	0.999782
LOC115880594	-0.811	0.236979	0.877364	-0.448	0.521936	0.999782
LOC115880460	-0.811	0.373287	0.936822	0.372	0.693881	0.999782
LOC115888734	-0.811	0.439555	0.95678	1.351	0.260786	0.999782
LOC115885215	-0.81	0.528326	0.968871	-0.68	0.600097	0.999782
LOC115879515	-0.809	0.331874	0.921905	-0.879	0.295234	0.999782
LOC115889138	-0.808	0.00928213	0.272939	-0.403	0.199808	0.999782
LOC115885546	-0.806	0.369974	0.934662	0.498	0.6042	0.999782
LOC115876206	-0.803	0.301556	0.91146	-0.608	0.438088	0.999782
LOC115879907	-0.803	0.103417	0.714323	-0.162	0.747925	0.999782
LOC115881842	-0.803	0.0986467	0.700353	-0.16	0.747438	0.999782
LOC115882301	-0.802	0.328238	0.920498	0.787	0.343676	0.999782
LOC115879665	-0.8	0.147282	0.787099	-0.5	0.36831	0.999782
LOC115886388	-0.799	0.534151	0.969512	-1.013	0.430582	0.999782
LOC115883553	-0.799	0.160886	0.797347	-0.072	0.903745	0.999782
LOC115882426	-0.798	0.195716	0.837241	-0.446	0.481032	0.999782
LOC115888377	-0.798	0.076488	0.644416	-0.284	0.538475	0.999782
LOC115889940	-0.798	0.175809	0.816718	-0.255	0.667938	0.999782
LOC115879532	-0.798	0.315028	0.915258	0.14	0.863586	0.999782
LOC115874894	-0.797	0.461638	0.962001	-1.016	0.349246	0.999782
LOC115887413	-0.797	0.388916	0.942719	-0.936	0.313097	0.999782
LOC115885083	-0.795	5.19e-08	6.31e-05	-0.332	0.0236213	0.999782
LOC115879480	-0.794	0.246254	0.879004	-0.231	0.741506	0.999782
LOC115879666	-0.793	0.245661	0.879004	-0.425	0.534451	0.999782
LOC115881462	-0.793	0.133981	0.767173	-0.358	0.499681	0.999782
LOC115887296	-0.793	0.398619	0.947561	0.203	0.829243	0.999782
LOC115883795	-0.792	0.648535	0.985741	-1.323	0.444036	0.999782
LOC115879226	-0.792	0.512485	0.968871	-0.597	0.624094	0.999782
LOC115879880	-0.791	0.480005	0.963037	-1.083	0.333373	0.999782
LOC115882800	-0.79	0.107769	0.725272	-0.993	0.0438351	0.999782
LOC115878437	-0.79	0.040207	0.500865	-0.596	0.122615	0.999782
LOC115891041	-0.79	0.0975998	0.699928	0.424	0.378765	0.999782
LOC115882328	-0.79	0.379071	0.938573	0.495	0.613149	0.999782
LOC115885310	-0.789	0.359319	0.930355	-0.833	0.335822	0.999782
LOC115882404	-0.789	0.0253671	0.421194	-0.588	0.0993207	0.999782
LOC115889183	-0.789	0.0354694	0.475611	0.18	0.644145	0.999782
LOC115882007	-0.787	0.00102185	0.0735015	-0.389	0.113316	0.999782
LOC115888013	-0.786	0.52683	0.968871	-1.478	0.230195	0.999782
LOC115884234	-0.786	0.233739	0.87541	-0.679	0.310111	0.999782
LOC115889533	-0.785	0.0141948	0.32687	-0.26	0.427618	0.999782
LOC115881324	-0.784	0.349117	0.92535	-0.136	0.871097	0.999782
LOC115878379	-0.783	0.118529	0.746364	-0.156	0.759387	0.999782
LOC115880657	-0.782	0.278077	0.8972	-0.019	0.978917	0.999782
LOC115891508	-0.78	0.580651	0.975019	-1.02	0.470395	0.999782
LOC115877737	-0.78	0.000141251	0.0198926	-0.469	0.0228784	0.999782
LOC115888678	-0.78	0.00562096	0.208318	-0.304	0.285088	0.999782
LOC115880860	-0.78	0.264513	0.892042	0.289	0.691453	0.999782
LOC115890517	-0.779	0.245288	0.878872	0.023	0.974009	0.999782
LOC115886059	-0.779	0.543915	0.969792	1.919	0.147438	0.999782
LOC115891869	-0.778	0.177794	0.821094	-0.641	0.273604	0.999782
LOC115874064	-0.778	0.180832	0.82628	-0.317	0.588759	0.999782
LOC115887268	-0.778	0.444144	0.958836	-0.285	0.77905	0.999782
LOC115882758	-0.778	0.240844	0.877364	0.424	0.523232	0.999782
LOC115889262	-0.776	0.0519126	0.558898	0.034	0.933805	0.999782
LOC115881343	-0.775	0.213554	0.858257	-0.026	0.966579	0.999782
LOC115882017	-0.775	0.342446	0.924177	0.17	0.842467	0.999782
LOC115889161	-0.773	0.0532703	0.56583	0.343	0.401503	0.999782
LOC115878796	-0.772	0.118546	0.746364	-0.578	0.249605	0.999782
LOC115876327	-0.772	0.682101	NA	0.632	0.74906	0.999782
LOC115876040	-0.771	0.0589186	0.585205	-0.352	0.39258	0.999782
LOC115876003	-0.77	0.231387	0.873591	-0.302	0.638722	0.999782
LOC115880510	-0.77	0.410897	0.95094	0.349	0.728247	0.999782
LOC115884440	-0.77	0.247963	0.879816	0.792	0.247774	0.999782
LOC115884359	-0.769	0.516768	0.968871	-1.237	0.293479	0.999782
LOC115886273	-0.769	0.00122817	0.0829492	-0.493	0.0410962	0.999782
LOC115880656	-0.769	0.323082	0.918099	-0.438	0.57355	0.999782
LOC115883215	-0.769	0.609262	NA	0.551	0.72978	0.999782
LOC115888660	-0.769	0.194749	0.836084	0.72	0.254024	0.999782
LOC115877804	-0.767	0.326053	0.918787	-0.566	0.478056	0.999782
LOC115876686	-0.767	0.0193196	0.367007	-0.527	0.113734	0.999782
LOC115875800	-0.767	0.174594	0.813692	-0.156	0.78377	0.999782
LOC115874475	-0.766	0.115713	0.742802	-0.643	0.191303	0.999782
LOC115889223	-0.766	0.294352	0.905528	0.609	0.422263	0.999782
LOC115890833	-0.765	0.400251	0.947561	1.81	0.0691926	0.999782
LOC115880821	-0.763	0.270351	0.896643	-0.412	0.562779	0.999782
LOC115880822	-0.763	0.0705106	0.627539	-0.409	0.345152	0.999782
LOC115876404	-0.762	0.522988	0.968871	-1.582	0.183401	0.999782
LOC115883599	-0.762	0.424008	0.955326	-0.934	0.329213	0.999782
LOC115881965	-0.761	0.255813	0.886383	-0.622	0.354994	0.999782
LOC115886881	-0.761	0.0137116	0.322831	0.066	0.830828	0.999782
LOC115874751	-0.76	0.321339	0.917842	-0.953	0.214518	0.999782
LOC115875664	-0.759	0.449403	0.960595	-0.425	0.671942	0.999782
LOC115877470	-0.759	0.434844	0.95584	0.171	0.865677	0.999782
LOC115886876	-0.758	0.141921	0.777861	-0.88	0.0901239	0.999782
LOC115882117	-0.758	0.358314	0.930355	0.275	0.754358	0.999782
LOC115886117	-0.758	0.611409	0.981767	0.954	0.550033	0.999782
LOC115889034	-0.757	0.63664	NA	-0.915	0.569159	0.999782
LOC115886379	-0.757	0.273428	0.8972	-0.392	0.571924	0.999782
LOC115889425	-0.757	0.0182267	0.358611	-0.38	0.246401	0.999782
LOC115886916	-0.757	0.2382	0.877364	-0.027	0.966319	0.999782
LOC115886114	-0.756	0.558759	0.969906	0.864	0.529329	0.999782
LOC115882431	-0.755	0.0333019	0.463146	-0.1	0.780376	0.999782
LOC115881590	-0.755	0.194069	0.835318	0.095	0.874703	0.999782
LOC115874412	-0.755	0.0320852	0.455874	0.225	0.544146	0.999782
LOC115878913	-0.755	0.203836	0.844226	0.709	0.23655	0.999782
LOC115888456	-0.753	0.555007	0.969906	-0.897	0.483832	0.999782
LOC115890778	-0.753	0.345211	0.924177	-0.81	0.311472	0.999782
LOC115888952	-0.752	0.412575	0.951758	-1.578	0.0828141	0.999782
LOC115886351	-0.752	0.265401	0.892766	-0.54	0.433506	0.999782
LOC115886447	-0.752	0.446604	0.959363	-0.533	0.594945	0.999782
LOC115878070	-0.751	0.141822	0.777861	-0.745	0.148508	0.999782
LOC115876232	-0.751	0.09617	0.698411	-0.412	0.362416	0.999782
LOC115875350	-0.751	0.364463	0.9328	-0.359	0.667992	0.999782
LOC115874855	-0.751	0.151015	0.789007	0.164	0.75983	0.999782
LOC115886497	-0.75	0.267494	0.894699	-0.904	0.182111	0.999782
LOC115874881	-0.75	0.508788	0.968871	-0.675	0.556139	0.999782
LOC115886213	-0.75	0.274808	0.8972	1.059	0.138997	0.999782
LOC115882824	-0.75	0.331196	0.921029	1.205	0.13005	0.999782
LOC115890559	-0.749	0.456896	0.961543	-1.453	0.147632	0.999782
LOC115885061	-0.749	0.0264426	0.428286	-0.675	0.0485435	0.999782
LOC115885449	-0.749	0.709159	0.986361	0.141	0.94514	0.999782
LOC115888603	-0.748	0.0628637	0.600323	-0.538	0.190882	0.999782
LOC115881119	-0.748	0.532387	0.96922	-0.527	0.664526	0.999782
LOC115890696	-0.748	0.122075	0.753342	-0.512	0.290848	0.999782
LOC115891643	-0.746	0.453371	0.960841	-0.151	0.880634	0.999782
LOC115889848	-0.745	0.0846268	0.670508	-0.645	0.139156	0.999782
LOC115886083	-0.745	0.0119979	0.305751	-0.001	0.996309	0.999782
LOC115878591	-0.744	0.10984	0.729198	-0.666	0.155665	0.999782
LOC115878959	-0.744	0.0662657	0.609606	-0.19	0.643889	0.999782
LOC115885167	-0.744	0.489008	0.965583	-0.051	0.962785	0.999782
LOC115891786	-0.744	0.280221	0.897579	0.054	0.939853	0.999782
LOC115879955	-0.744	0.525238	0.968871	0.572	0.641641	0.999782
LOC115882403	-0.743	0.302285	0.912665	-1.214	0.090392	0.999782
LOC115886368	-0.742	0.167205	0.803531	-0.741	0.169294	0.999782
LOC115883231	-0.741	0.455484	0.961461	-1.101	0.26674	0.999782
LOC115881941	-0.741	0.268352	0.895554	-0.343	0.619254	0.999782
Trnag-gcc	-0.74	0.402307	0.949195	-0.256	0.778349	0.999782
LOC115885543	-0.74	0.588594	0.977104	0.754	0.607998	0.999782
LOC115888401	-0.739	0.114916	0.740992	0.005	0.991152	0.999782
LOC115890611	-0.739	0.481269	0.963037	0.247	0.824384	0.999782
LOC115889846	-0.738	0.247457	0.879816	-0.513	0.43061	0.999782
LOC115889463	-0.738	0.122936	0.753962	-0.335	0.492112	0.999782
LOC115891640	-0.738	0.469789	0.962069	0.055	0.958118	0.999782
LOC115877458	-0.736	0.344284	0.924177	-0.783	0.315642	0.999782
LOC115891418	-0.736	0.517573	0.968871	-0.484	0.67689	0.999782
LOC115886841	-0.736	0.443862	0.958836	1.331	0.180255	0.999782
LOC115891069	-0.734	0.243914	0.878412	-1.043	0.0974475	0.999782
LOC115890369	-0.734	0.67616	NA	0.842	0.650309	0.999782
LOC115887703	-0.733	0.613086	0.981767	-1.814	0.202029	0.999782
LOC115886926	-0.733	0.611742	0.981767	-1.29	0.371989	0.999782
LOC115889643	-0.733	0.547102	0.969792	-0.256	0.836893	0.999782
LOC115874289	-0.733	0.467892	0.962069	1.289	0.231776	0.999782
LOC115888179	-0.732	0.470168	0.962069	-0.759	0.454205	0.999782
LOC115890826	-0.732	0.0435222	0.521293	-0.736	0.0434556	0.999782
LOC115880928	-0.732	0.0664033	0.609606	-0.035	0.930158	0.999782
LOC115885768	-0.731	0.0166064	0.34661	-0.558	0.070773	0.999782
LOC115881660	-0.731	0.00113201	0.0792538	0.044	0.844886	0.999782
LOC115874169	-0.73	0.504388	0.968871	-1.829	0.0924397	0.999782
LOC115886505	-0.73	0.377434	0.938573	-0.894	0.279636	0.999782
LOC115890385	-0.73	0.0315574	0.453354	-0.662	0.0516679	0.999782
LOC115874105	-0.73	0.154143	0.793636	0.729	0.159052	0.999782
LOC115878284	-0.73	0.322101	0.917842	1.345	0.0738191	0.999782
LOC115891355	-0.729	0.279011	0.8972	-0.335	0.626722	0.999782
LOC115887200	-0.728	0.229455	0.871816	-0.221	0.716389	0.999782
LOC115887745	-0.727	0.433787	0.95584	-0.516	0.583701	0.999782
LOC115888182	-0.727	0.458683	0.961543	-0.277	0.782885	0.999782
LOC115885027	-0.726	0.626501	0.985064	-0.28	0.854353	0.999782
LOC115887178	-0.725	0.644417	0.985741	-0.905	0.564797	0.999782
LOC115884873	-0.725	0.592315	0.978344	-0.653	0.632008	0.999782
LOC115876827	-0.725	0.177281	0.820422	0.078	0.886484	0.999782
LOC115876549	-0.725	0.280372	0.897821	0.429	0.551937	0.999782
LOC115881571	-0.724	0.459593	0.961543	-0.813	0.408861	0.999782
LOC115890492	-0.724	0.389618	0.942719	-0.435	0.610224	0.999782
LOC115883397	-0.722	0.000918899	0.0682997	-0.434	0.047342	0.999782
LOC115879386	-0.722	0.166401	0.803531	-0.114	0.831314	0.999782
LOC115889542	-0.721	0.332589	0.922219	-0.319	0.673059	0.999782
LOC115885749	-0.72	0.557643	0.969906	-0.616	0.616175	0.999782
LOC115874829	-0.72	1.73e-06	0.000679133	-0.239	0.112886	0.999782
LOC115888139	-0.719	0.306362	0.913072	-1.343	0.0543278	0.999782
LOC115877132	-0.719	0.00785549	0.253861	0.21	0.448877	0.999782
LOC115875724	-0.719	0.317694	0.916238	0.882	0.220592	0.999782
LOC115875600	-0.718	0.46754	0.962069	2.511	0.0481182	0.999782
LOC115882727	-0.717	0.0726856	0.636427	-0.281	0.48928	0.999782
LOC115874885	-0.717	0.000119019	0.0174984	-0.158	0.402197	0.999782
LOC115879738	-0.716	0.462465	0.962057	-1.027	0.291444	0.999782
LOC115878880	-0.716	0.551242	0.969792	-1.019	0.395666	0.999782
LOC115876619	-0.716	0.0854639	0.673626	-0.209	0.620171	0.999782
LOC115885605	-0.715	0.187968	0.831624	-0.124	0.823148	0.999782
LOC115890232	-0.714	0.0440669	0.522953	-0.669	0.0600348	0.999782
LOC115889345	-0.714	0.0403139	0.501047	-0.431	0.220388	0.999782
LOC115879402	-0.714	0.500183	0.967082	-0.305	0.779221	0.999782
LOC115878901	-0.714	0.584425	0.976406	0.311	0.820543	0.999782
LOC115879627	-0.713	0.193938	0.835318	-0.835	0.130341	0.999782
LOC115882767	-0.713	0.684267	NA	-0.38	0.830976	0.999782
LOC115874787	-0.712	0.581491	0.975371	-1.014	0.4323	0.999782
LOC115886694	-0.711	0.620385	0.983857	-0.484	0.738954	0.999782
LOC115887806	-0.711	0.182812	0.829101	0.585	0.279499	0.999782
LOC115876934	-0.71	0.339992	0.924177	-0.486	0.521924	0.999782
LOC115887666	-0.71	0.21067	0.852814	-0.321	0.582037	0.999782
LOC115887707	-0.709	0.466764	0.962069	0.07	0.94267	0.999782
LOC115888569	-0.708	0.0124976	0.309067	-0.382	0.184315	0.999782
LOC115887713	-0.707	0.424036	0.955326	-0.118	0.894582	0.999782
LOC115881651	-0.707	0.109099	0.728349	0.464	0.314683	0.999782
LOC115888136	-0.706	0.34121	0.924177	-1.414	0.0551444	0.999782
LOC115884298	-0.706	0.378482	0.938573	-0.599	0.457283	0.999782
LOC115884761	-0.706	0.0186267	0.361354	0.259	0.395879	0.999782
LOC115883137	-0.706	0.620316	NA	1.064	0.505294	0.999782
LOC115879121	-0.705	0.000170437	0.0232472	-0.157	0.405512	0.999782
LOC115884646	-0.705	0.332421	0.922136	-0.088	0.908018	0.999782
LOC115891736	-0.704	0.259348	0.888454	-1.129	0.0692905	0.999782
LOC115883365	-0.704	0.0114491	0.296283	-0.582	0.0365801	0.999782
LOC115878950	-0.704	0.518603	0.968871	-0.482	0.665699	0.999782
LOC115887588	-0.704	0.243495	0.878271	-0.221	0.717469	0.999782
LOC115874438	-0.704	0.0160098	0.341323	0.173	0.558308	0.999782
LOC115886052	-0.704	0.267791	0.894936	1.298	0.0542522	0.999782
LOC115883634	-0.703	0.0523514	0.560257	-0.802	0.028047	0.999782
LOC115889419	-0.703	0.0561147	0.57496	-0.601	0.106023	0.999782
LOC115883147	-0.703	0.32931	0.920552	-0.409	0.573314	0.999782
LOC115889927	-0.703	0.222818	0.868107	-0.337	0.561985	0.999782
LOC115882330	-0.703	0.497563	0.967082	1.279	0.258975	0.999782
LOC115888739	-0.701	0.728138	NA	-1.891	0.339043	0.999782
LOC115880378	-0.701	0.260596	0.889308	-0.777	0.215453	0.999782
LOC115883908	-0.701	0.462467	0.962057	-0.396	0.679342	0.999782
LOC115887333	-0.701	0.010514	0.286491	-0.372	0.176247	0.999782
LOC115885813	-0.701	0.20455	0.844226	-0.217	0.69699	0.999782
LOC115883025	-0.7	0.577626	0.974903	-1.002	0.42567	0.999782
LOC115877591	-0.7	0.162626	0.800811	-0.999	0.0461365	0.999782
LOC115878494	-0.7	0.184228	0.83047	0.745	0.1672	0.999782
LOC115884131	-0.699	0.303251	0.912961	-0.714	0.297145	0.999782
LOC115890729	-0.699	0.0631723	0.601126	-0.469	0.220827	0.999782
LOC115883620	-0.699	0.0779722	0.649202	-0.254	0.524317	0.999782
LOC115876221	-0.698	0.0601821	0.587292	-0.546	0.149001	0.999782
LOC115885905	-0.698	0.376637	0.938573	-0.035	0.965347	0.999782
LOC115876402	-0.698	0.511822	0.968871	0.004	0.996864	0.999782
LOC115874251	-0.698	0.458973	0.961543	0.063	0.948549	0.999782
LOC115887580	-0.698	0.451619	0.960595	0.215	0.823461	0.999782
LOC115884250	-0.697	0.686188	NA	-0.454	0.795641	0.999782
LOC115874816	-0.697	0.511184	0.968871	-0.363	0.7321	0.999782
LOC115878016	-0.696	0.365548	0.9328	-0.656	0.396619	0.999782
LOC115889390	-0.695	0.0141186	0.32643	-0.479	0.0925529	0.999782
LOC115888326	-0.695	0.127203	0.757684	0.156	0.735974	0.999782
LOC115880813	-0.694	0.347573	0.92535	-0.856	0.2487	0.999782
LOC115881605	-0.694	0.654402	NA	-0.287	0.856267	0.999782
LOC115877535	-0.694	0.00505224	0.196614	-0.126	0.62115	0.999782
LOC115877832	-0.693	0.430408	0.95584	-0.367	0.676809	0.999782
LOC115880170	-0.692	0.422176	0.954953	-1.135	0.185054	0.999782
LOC115882314	-0.692	1.28e-09	2.85e-06	-0.231	0.0436885	0.999782
LOC115884778	-0.692	0.543526	0.969792	0.67	0.575247	0.999782
LOC115879085	-0.69	0.539342	0.969525	-0.71	0.530339	0.999782
LOC115890577	-0.69	0.478615	0.963037	-0.582	0.553408	0.999782
LOC115884159	-0.69	0.140926	0.777695	0.899	0.0846891	0.999782
LOC115875008	-0.689	0.395505	0.947312	-0.066	0.937204	0.999782
LOC115882435	-0.689	0.604272	0.981767	1.886	0.184989	0.999782
LOC115890992	-0.687	0.325756	0.918787	-1.16	0.0966977	0.999782
LOC115879113	-0.686	0.0104364	0.286422	-0.252	0.349575	0.999782
LOC115878196	-0.686	0.00951014	0.275403	-0.154	0.57059	0.999782
LOC115890977	-0.684	0.100487	0.706474	-0.615	0.143232	0.999782
LOC115876506	-0.684	0.0437642	0.522787	-0.596	0.0825691	0.999782
LOC115879837	-0.684	0.333536	0.923237	-0.266	0.713172	0.999782
LOC115883481	-0.684	0.498442	0.967082	-0.066	0.948392	0.999782
LOC115881963	-0.684	0.0541906	0.566861	0.02	0.954735	0.999782
LOC115881890	-0.684	0.280093	0.897573	0.155	0.808999	0.999782
LOC115875315	-0.683	0.116272	0.744664	-0.908	0.0373457	0.999782
LOC115888235	-0.683	0.118201	0.746364	-0.71	0.105947	0.999782
LOC115875472	-0.682	0.336568	0.924177	-0.951	0.180462	0.999782
LOC115888917	-0.682	0.559983	0.969906	-0.605	0.608856	0.999782
LOC115878578	-0.682	0.372677	0.936558	0.36	0.655938	0.999782
LOC115887077	-0.681	0.1632	0.80166	0.032	0.949172	0.999782
LOC115887487	-0.681	0.471239	0.962403	0.843	0.373802	0.999782
LOC115887535	-0.681	0.597907	0.979503	0.906	0.510252	0.999782
LOC115887037	-0.681	0.686163	NA	1.109	0.546306	0.999782
LOC115877059	-0.68	0.510143	0.968871	-0.747	0.469979	0.999782
LOC115887804	-0.68	0.632397	0.985741	-0.293	0.838323	0.999782
LOC115883034	-0.68	0.0768875	0.645749	-0.096	0.803632	0.999782
LOC115888037	-0.68	0.111622	0.733855	0.179	0.681293	0.999782
LOC115878987	-0.679	0.133796	0.767173	-0.388	0.396066	0.999782
LOC115881638	-0.679	0.446478	0.959363	0.072	0.937956	0.999782
LOC115880673	-0.678	0.389277	0.942719	0.334	0.680676	0.999782
LOC115883573	-0.677	0.228282	0.870503	-0.54	0.343076	0.999782
LOC115890900	-0.677	0.149748	0.789007	-0.361	0.448902	0.999782
LOC115890415	-0.677	0.356412	0.930355	-0.219	0.772123	0.999782
LOC115877650	-0.677	0.416843	0.952967	0.378	0.670985	0.999782
LOC115890905	-0.676	0.370259	0.934662	-0.561	0.459771	0.999782
LOC115877879	-0.676	0.306989	0.913253	0.06	0.930398	0.999782
LOC115889245	-0.675	0.114556	0.739337	-0.434	0.314187	0.999782
LOC115888640	-0.674	0.0683093	0.619598	-0.159	0.675418	0.999782
LOC115884650	-0.674	0.431131	0.95584	0.201	0.817405	0.999782
LOC115882645	-0.674	0.511764	0.968871	0.67	0.517294	0.999782
LOC115887512	-0.673	0.348553	0.92535	-0.446	0.540314	0.999782
LOC115882699	-0.672	0.557364	0.969906	-0.385	0.737147	0.999782
LOC115890053	-0.671	0.517571	0.968871	-0.517	0.618615	0.999782
LOC115887050	-0.67	0.495648	0.967082	-0.813	0.409059	0.999782
LOC115884709	-0.67	0.563598	0.971058	0.467	0.706358	0.999782
LOC115889799	-0.669	0.497401	0.967082	0.887	0.397359	0.999782
LOC115876078	-0.667	0.588462	0.977104	-1.714	0.155798	0.999782
LOC115877112	-0.667	7.78e-05	0.0130118	-0.263	0.125388	0.999782
LOC115890693	-0.667	0.00278171	0.145098	-0.111	0.621674	0.999782
LOC115891593	-0.667	0.254477	0.885013	0.351	0.55434	0.999782
LOC115880338	-0.666	0.674906	NA	-0.372	0.818451	0.999782
LOC115884319	-0.666	0.494857	0.967082	-0.253	0.800477	0.999782
LOC115891038	-0.666	0.306787	0.913253	-0.033	0.961041	0.999782
LOC115874608	-0.666	0.356616	0.930355	-0.015	0.983704	0.999782
LOC115891645	-0.666	0.456875	0.961543	0.015	0.987159	0.999782
LOC115878983	-0.665	0.00457439	0.187158	-0.114	0.636583	0.999782
LOC115880242	-0.664	0.143	0.779941	-0.516	0.256597	0.999782
LOC115886343	-0.664	0.191446	0.834555	0.214	0.682198	0.999782
LOC115886131	-0.663	0.336499	0.924177	-0.272	0.694042	0.999782
LOC115875578	-0.662	0.403945	0.949414	-1.094	0.165366	0.999782
LOC115880422	-0.662	0.0986622	0.700353	-0.438	0.283772	0.999782
LOC115883930	-0.662	0.541996	0.969725	-0.099	0.928979	0.999782
LOC115877193	-0.662	0.2617	0.889426	-0.012	0.983878	0.999782
LOC115875478	-0.662	0.613517	0.981767	0.973	0.488514	0.999782
LOC115886116	-0.662	0.570793	0.973274	1.183	0.329702	0.999782
LOC115887714	-0.661	0.0966493	0.698957	-0.06	0.881377	0.999782
LOC115885648	-0.66	0.338298	0.924177	-0.926	0.179281	0.999782
LOC115881502	-0.66	0.465102	0.962069	-0.646	0.474912	0.999782
LOC115888251	-0.66	0.395448	0.947312	-0.282	0.724365	0.999782
LOC115883875	-0.66	0.485881	0.964767	0.405	0.684911	0.999782
LOC115883570	-0.659	0.767085	0.989771	-0.198	0.929573	0.999782
LOC115889014	-0.658	0.672721	0.985741	-1.301	0.403373	0.999782
LOC115875516	-0.658	0.459641	0.961543	-0.718	0.421346	0.999782
LOC115885127	-0.657	0.67841	0.986327	-0.987	0.532888	0.999782
LOC115884671	-0.657	0.0568992	0.577322	-0.348	0.319188	0.999782
LOC115874551	-0.657	0.288971	0.901619	-0.275	0.658288	0.999782
LOC115880773	-0.656	0.69069	0.986327	-2.058	0.20882	0.999782
LOC115884081	-0.656	0.61229	0.981767	-0.872	0.500653	0.999782
LOC115885431	-0.656	0.715421	0.986936	0.811	0.66658	0.999782
LOC115885708	-0.655	0.337783	0.924177	-0.741	0.280619	0.999782
LOC115890562	-0.655	0.0175295	0.355344	-0.387	0.162638	0.999782
LOC115891688	-0.655	0.104158	0.717206	-0.218	0.595399	0.999782
LOC115882993	-0.655	0.0170494	0.349254	0.051	0.854299	0.999782
LOC115881334	-0.655	0.528428	0.968871	0.505	0.62755	0.999782
LOC115874675	-0.655	0.623345	NA	1.515	0.322706	0.999782
LOC115880324	-0.654	0.192695	0.835318	-0.161	0.749369	0.999782
LOC115880959	-0.653	0.155799	0.795365	-0.359	0.444367	0.999782
LOC115881717	-0.653	0.49783	0.967082	2.5	0.0291895	0.999782
LOC115875896	-0.652	0.523433	0.968871	-0.902	0.377579	0.999782
LOC115880495	-0.652	0.539728	0.969525	-0.363	0.734119	0.999782
LOC115889581	-0.652	0.682351	0.986327	-0.139	0.931042	0.999782
LOC115891852	-0.652	0.272836	0.8972	-0.067	0.913931	0.999782
LOC115891632	-0.652	0.470914	0.962182	0.198	0.834508	0.999782
LOC115886577	-0.651	0.0040506	0.173141	-0.375	0.102793	0.999782
LOC115880634	-0.65	0.0182098	0.358611	-0.585	0.0351012	0.999782
LOC115877556	-0.65	0.512551	0.968871	-0.15	0.88318	0.999782
LOC115887319	-0.649	0.465666	0.962069	0.02	0.982546	0.999782
LOC115877778	-0.648	0.504638	0.968871	-0.69	0.48019	0.999782
LOC115891218	-0.648	0.363334	0.932484	-0.547	0.448333	0.999782
LOC115884711	-0.648	0.0713046	0.629692	-0.332	0.363127	0.999782
LOC115889320	-0.648	0.0556669	0.572458	-0.286	0.399643	0.999782
LOC115886894	-0.648	0.251983	0.882304	-0.258	0.654707	0.999782
LOC115882160	-0.647	0.33191	0.921905	-0.733	0.273392	0.999782
LOC115889392	-0.647	0.487009	0.965574	-0.498	0.598995	0.999782
LOC115885086	-0.647	0.000894497	0.0669593	-0.255	0.195046	0.999782
LOC115880332	-0.647	0.000814587	0.0631893	-0.187	0.347032	0.999782
LOC115890418	-0.647	0.752429	0.989371	-0.026	0.990085	0.999782
LOC115874721	-0.646	0.512434	0.968871	-1.189	0.226757	0.999782
LOC115883011	-0.646	0.199264	0.839143	-0.886	0.0783672	0.999782
LOC115891772	-0.646	0.0339931	0.469343	-0.524	0.0891665	0.999782
LOC115888279	-0.645	0.629062	0.98527	-0.827	0.535937	0.999782
LOC115881431	-0.645	0.541942	0.969725	-0.235	0.828396	0.999782
LOC115876882	-0.645	0.160002	0.795489	0.224	0.629513	0.999782
LOC115888186	-0.645	0.0400835	0.500681	0.526	0.0979747	0.999782
LOC115886381	-0.645	0.145977	0.785622	0.559	0.212211	0.999782
LOC115881705	-0.644	0.661362	0.985741	-1.581	0.280622	0.999782
LOC115890417	-0.644	0.000887954	0.0669593	-0.12	0.540096	0.999782
LOC115886998	-0.644	0.371115	0.934662	-0.113	0.876483	0.999782
LOC115888118	-0.643	0.144062	0.781573	-0.084	0.850911	0.999782
LOC115886888	-0.642	0.582999	0.975755	0.857	0.489353	0.999782
LOC115879272	-0.641	0.00805513	0.255745	-0.464	0.0578706	0.999782
LOC115878669	-0.641	0.608295	0.981767	-0.265	0.832085	0.999782
LOC115884443	-0.641	0.150777	0.789007	0.57	0.213857	0.999782
LOC115874673	-0.64	0.418427	0.953433	1.097	0.166275	0.999782
LOC115887275	-0.639	0.429437	0.95584	-0.946	0.241895	0.999782
LOC115884698	-0.639	0.535805	0.969512	-0.749	0.467815	0.999782
LOC115882337	-0.639	0.0167202	0.346749	-0.433	0.105569	0.999782
LOC115887945	-0.638	0.149006	0.788898	-0.664	0.135057	0.999782
LOC115881661	-0.638	0.607555	NA	0.352	0.792541	0.999782
LOC115881151	-0.638	0.590998	0.977884	0.61	0.63024	0.999782
LOC115874792	-0.635	0.0194842	0.367672	-0.32	0.239407	0.999782
LOC115876496	-0.635	0.375762	0.938138	-0.309	0.668045	0.999782
LOC115874979	-0.635	0.0113433	0.295483	-0.136	0.589004	0.999782
LOC115875191	-0.634	0.670493	NA	-0.368	0.808757	0.999782
LOC115885129	-0.634	0.564928	0.971058	1.033	0.351049	0.999782
LOC115880566	-0.633	0.305552	0.913072	-0.445	0.476995	0.999782
LOC115876069	-0.633	0.521957	0.968871	-0.398	0.690975	0.999782
LOC115874911	-0.633	0.0106125	0.287346	-0.369	0.145865	0.999782
LOC115888289	-0.633	0.425548	0.955554	1.031	0.22247	0.999782
LOC115886047	-0.632	0.727512	0.986936	-3.101	0.0739641	0.999782
LOC115886095	-0.632	0.000578568	0.0509254	-0.295	0.109939	0.999782
LOC115884380	-0.632	0.257514	0.886586	-0.292	0.601561	0.999782
LOC115888902	-0.632	0.405289	0.949414	-0.226	0.768995	0.999782
LOC115876529	-0.632	0.266543	0.893672	-0.161	0.782938	0.999782
LOC115885826	-0.632	0.314372	0.915072	0.323	0.626026	0.999782
LOC115878778	-0.631	0.402308	0.949195	-0.39	0.610406	0.999782
LOC115883798	-0.631	0.268134	0.895428	-0.354	0.536619	0.999782
LOC115876020	-0.63	0.191553	0.834555	-0.404	0.401916	0.999782
LOC115888602	-0.63	0.322689	0.918086	-0.161	0.805447	0.999782
LOC115889270	-0.63	0.174411	0.813692	0.608	0.212776	0.999782
LOC115881156	-0.629	0.0341664	0.469504	-0.607	0.0433893	0.999782
LOC115885701	-0.629	0.617505	0.983336	-0.328	0.798084	0.999782
LOC115877034	-0.629	0.468387	0.962069	0.739	0.428064	0.999782
LOC115878213	-0.628	0.193932	0.835318	-0.341	0.482128	0.999782
LOC115881037	-0.627	0.457988	0.961543	-1.367	0.0995404	0.999782
LOC115875005	-0.627	0.635573	0.985741	-0.413	0.759169	0.999782
LOC115878132	-0.627	0.600957	NA	-0.134	0.914861	0.999782
LOC115879902	-0.627	0.109656	0.729198	-0.059	0.880639	0.999782
LOC115888064	-0.627	0.416566	0.952852	0.005	0.99467	0.999782
LOC115875941	-0.626	0.640513	0.985741	-0.566	0.672802	0.999782
LOC115889412	-0.625	0.209278	0.851631	-0.443	0.376488	0.999782
LOC115883660	-0.624	0.619857	0.983857	-1.892	0.119699	0.999782
LOC115890375	-0.624	0.307799	0.913253	-0.589	0.336246	0.999782
LOC115886498	-0.624	0.399692	0.947561	-0.522	0.486855	0.999782
LOC115881200	-0.624	0.760146	0.989371	0.137	0.947726	0.999782
LOC115883412	-0.623	0.470591	0.962069	-1.243	0.148807	0.999782
LOC115886405	-0.623	0.00104832	0.0746038	-0.363	0.0578326	0.999782
LOC115879603	-0.622	0.565079	0.971058	-1.644	0.117026	0.999782
LOC115890426	-0.622	0.377271	0.938573	-0.987	0.160143	0.999782
LOC115890035	-0.622	0.0773617	0.648153	-0.661	0.0628769	0.999782
LOC115878145	-0.622	0.52083	0.968871	-0.089	0.927325	0.999782
LOC115890983	-0.622	0.133329	0.766568	0.185	0.66573	0.999782
LOC115876890	-0.622	0.648535	0.985741	0.309	0.828613	0.999782
LOC115877645	-0.621	0.507015	0.968871	-0.975	0.296	0.999782
LOC115877125	-0.621	0.0239018	0.409453	-0.471	0.0905278	0.999782
LOC115877610	-0.62	0.433264	0.95584	-0.758	0.340672	0.999782
LOC115882254	-0.62	0.146315	0.785622	-0.642	0.135976	0.999782
LOC115877438	-0.62	0.120349	0.747515	-0.028	0.944447	0.999782
LOC115889468	-0.619	0.678683	NA	-1.073	0.469614	0.999782
LOC115890712	-0.618	0.247524	0.879816	-1.011	0.0580452	0.999782
LOC115877781	-0.618	0.164229	0.801867	-0.223	0.620795	0.999782
LOC115884160	-0.618	0.175406	0.815411	0.304	0.523092	0.999782
LOC115879107	-0.617	0.125785	0.756347	-0.392	0.334575	0.999782
LOC115890777	-0.617	0.12708	0.757684	-0.373	0.361212	0.999782
LOC115877376	-0.616	0.243735	0.878412	-0.502	0.346902	0.999782
LOC115879960	-0.616	0.139798	0.775088	0.189	0.650483	0.999782
LOC115883648	-0.615	0.115926	0.742802	0.038	0.925729	0.999782
LOC115876542	-0.614	0.263582	0.891505	-0.426	0.440395	0.999782
LOC115889953	-0.614	0.690305	0.986327	0.127	0.936012	0.999782
LOC115875481	-0.614	0.605411	0.981767	0.179	0.882657	0.999782
LOC115890968	-0.614	0.0864506	0.676235	0.3	0.413603	0.999782
LOC115891296	-0.613	0.592984	0.978378	-0.416	0.720987	0.999782
LOC115887271	-0.613	0.0742448	0.64016	-0.23	0.512908	0.999782
LOC115874237	-0.612	0.499104	0.967082	-0.799	0.378638	0.999782
LOC115879071	-0.612	0.218845	0.864714	-0.086	0.864119	0.999782
LOC115881451	-0.611	0.357541	0.930355	-0.184	0.786634	0.999782
LOC115880917	-0.611	0.0473257	0.533611	0.139	0.662457	0.999782
LOC115883519	-0.61	0.412603	0.951758	-1.084	0.142543	0.999782
LOC115884373	-0.61	0.460228	0.961782	-0.19	0.817929	0.999782
LOC115886525	-0.61	0.561626	0.970174	0.115	0.915921	0.999782
LOC115882458	-0.609	0.321565	0.917842	0.183	0.771952	0.999782
LOC115874248	-0.609	0.198919	0.839143	0.358	0.4653	0.999782
LOC115875781	-0.608	0.507408	0.968871	-0.672	0.466244	0.999782
LOC115890116	-0.608	0.473329	0.962911	-0.453	0.593633	0.999782
LOC115883622	-0.608	0.103988	0.716772	-0.419	0.266842	0.999782
LOC115880947	-0.608	0.461779	0.962001	0.245	0.773808	0.999782
LOC115881575	-0.607	0.454721	0.961321	-0.692	0.39741	0.999782
LOC115883035	-0.605	0.16104	0.797686	-0.34	0.435308	0.999782
LOC115890041	-0.605	0.240983	0.877364	-0.11	0.834793	0.999782
LOC115888473	-0.605	0.384074	0.939917	0.157	0.826584	0.999782
LOC115876449	-0.604	0.279962	0.897573	0.005	0.993603	0.999782
LOC115880711	-0.604	0.527138	0.968871	0.071	0.942388	0.999782
LOC115887318	-0.603	0.615975	0.982724	-1.288	0.281247	0.999782
LOC115891102	-0.603	0.634792	NA	-0.583	0.650985	0.999782
LOC115880069	-0.603	0.60775	0.981767	-0.574	0.628833	0.999782
LOC115885951	-0.603	0.206253	0.846072	-0.265	0.586108	0.999782
LOC115881777	-0.603	0.540277	0.96971	0.442	0.662103	0.999782
LOC115888108	-0.602	0.524821	0.968871	0.292	0.767625	0.999782
LOC115875482	-0.601	0.220939	0.865984	-0.928	0.0584555	0.999782
LOC115885608	-0.601	0.0565867	0.576598	-0.549	0.0840858	0.999782
LOC115885043	-0.601	0.0155175	0.340931	-0.223	0.375267	0.999782
LOC115888588	-0.601	0.376946	0.938573	1.358	0.0589269	0.999782
LOC115885415	-0.601	0.428243	0.95584	1.49	0.0526774	0.999782
LOC115878810	-0.6	0.0909362	0.690997	-0.41	0.250353	0.999782
LOC115889694	-0.6	0.309648	0.913253	-0.223	0.709882	0.999782
LOC115877466	-0.6	0.194106	0.835318	-0.2	0.666987	0.999782
LOC115890490	-0.6	0.554023	0.969906	-0.049	0.962447	0.999782
LOC115891723	-0.599	0.154778	0.794923	-0.51	0.2294	0.999782
LOC115888014	-0.599	0.227718	0.869856	-0.342	0.498834	0.999782
LOC115877616	-0.599	0.0896402	0.686882	-0.064	0.856261	0.999782
LOC115876202	-0.598	0.0052602	0.201651	-0.342	0.110496	0.999782
LOC115875340	-0.598	0.329526	0.920552	-0.228	0.714526	0.999782
LOC115875417	-0.598	0.310506	0.913253	0.061	0.918547	0.999782
LOC115876188	-0.598	0.526478	0.968871	1.65	0.0939538	0.999782
LOC115888670	-0.597	0.0111014	0.2918	0.059	0.810464	0.999782
LOC115875078	-0.596	0.392299	0.945107	-0.317	0.649837	0.999782
LOC115874610	-0.596	0.212706	0.856392	0.44	0.362527	0.999782
LOC115877336	-0.595	0.702946	0.986327	-0.062	0.968813	0.999782
LOC115876922	-0.593	0.636557	0.985741	-1.313	0.29138	0.999782
LOC115875484	-0.593	0.394548	0.946686	-0.719	0.305111	0.999782
LOC115887927	-0.592	0.173071	0.812596	-0.462	0.295226	0.999782
LOC115880948	-0.591	0.664448	0.985741	-2.216	0.0977895	0.999782
LOC115885671	-0.591	0.655411	0.985741	-0.52	0.697648	0.999782
LOC115878846	-0.591	0.555012	0.969906	0.872	0.407537	0.999782
LOC115881931	-0.59	0.48672	0.965568	-1.024	0.224938	0.999782
LOC115881274	-0.59	0.482139	0.963037	-0.485	0.568748	0.999782
LOC115879488	-0.59	0.612525	0.981767	-0.423	0.720429	0.999782
LOC115883939	-0.59	0.02727	0.432464	-0.275	0.310237	0.999782
LOC115878459	-0.59	0.00010187	0.0152637	-0.082	0.590281	0.999782
LOC115883986	-0.59	0.24516	0.878872	0.163	0.755021	0.999782
LOC115888819	-0.59	0.556208	0.969906	0.869	0.425059	0.999782
LOC115874603	-0.589	0.458384	0.961543	-1.063	0.17865	0.999782
LOC115879179	-0.589	0.642099	0.985741	-0.416	0.746615	0.999782
LOC115881692	-0.589	0.1398	0.775088	-0.19	0.634955	0.999782
LOC115875437	-0.589	0.0686631	0.620655	0.057	0.865111	0.999782
LOC115881449	-0.589	0.420245	0.954431	0.147	0.845769	0.999782
LOC115891503	-0.589	0.67615	NA	0.588	0.695556	0.999782
LOC115888858	-0.589	0.336894	0.924177	0.855	0.170142	0.999782
LOC115887627	-0.588	0.651541	0.985741	-0.676	0.606471	0.999782
LOC115877516	-0.588	0.17325	0.812733	-0.358	0.407776	0.999782
LOC115884544	-0.588	0.00806671	0.255745	-0.234	0.292498	0.999782
LOC115874164	-0.588	0.269084	0.896118	0.047	0.933068	0.999782
LOC115889249	-0.588	0.646205	0.985741	2.05	0.133911	0.999782
LOC115887855	-0.587	0.643198	0.985741	-1.761	0.151301	0.999782
LOC115888337	-0.587	0.328758	0.920552	-0.602	0.32161	0.999782
LOC115882799	-0.587	0.0779703	0.649202	-0.523	0.119879	0.999782
LOC115890810	-0.587	0.459769	0.961543	-0.315	0.697663	0.999782
LOC115884599	-0.587	0.228046	0.87023	-0.245	0.61915	0.999782
LOC115887739	-0.586	0.175128	0.814905	-0.6	0.167781	0.999782
LOC115878560	-0.586	0.688894	NA	-0.459	0.756752	0.999782
LOC115885509	-0.586	0.24785	0.879816	-0.269	0.601841	0.999782
LOC115875022	-0.586	0.0573899	0.578177	-0.228	0.462955	0.999782
LOC115889292	-0.586	0.0183869	0.360318	-0.12	0.629975	0.999782
LOC115882569	-0.586	0.51355	0.968871	1.304	0.146228	0.999782
LOC115883288	-0.585	0.860226	0.995179	-6.097	0.0505095	0.999782
LOC115880097	-0.585	0.618689	0.983496	-0.504	0.66907	0.999782
LOC115874544	-0.584	0.577308	0.974686	-0.756	0.471823	0.999782
LOC115878937	-0.584	0.359154	0.930355	-0.637	0.320256	0.999782
LOC115881631	-0.584	0.355585	0.930264	-0.37	0.563927	0.999782
LOC115880386	-0.584	0.0158501	0.340931	-0.205	0.40658	0.999782
LOC115874421	-0.584	0.0186871	0.361817	-0.103	0.682496	0.999782
LOC115874463	-0.584	0.35293	0.926701	0.193	0.766204	0.999782
LOC115880960	-0.584	0.306098	0.913072	0.406	0.484856	0.999782
LOC115875183	-0.584	0.377619	0.938573	0.675	0.310321	0.999782
LOC115885379	-0.583	0.220614	0.865863	0.161	0.739775	0.999782
LOC115879908	-0.582	0.449167	0.960595	-1.13	0.139548	0.999782
LOC115887923	-0.582	0.32391	0.918134	-0.968	0.0997304	0.999782
LOC115885812	-0.581	0.103116	0.713862	-0.238	0.513139	0.999782
LOC115876574	-0.581	0.606729	0.981767	0.689	0.566611	0.999782
LOC115884315	-0.58	0.731079	0.987153	-2.231	0.173339	0.999782
LOC115879285	-0.58	0.667417	0.985741	-1.646	0.213363	0.999782
LOC115889883	-0.58	0.40569	0.949414	-0.587	0.401155	0.999782
LOC115874823	-0.58	0.223732	0.868351	-0.389	0.418239	0.999782
LOC115876648	-0.58	0.644079	0.985741	0.998	0.449898	0.999782
LOC115888926	-0.579	0.55667	0.969906	-0.852	0.387565	0.999782
LOC115878835	-0.579	0.207424	0.847884	-0.463	0.317661	0.999782
LOC115878086	-0.579	0.22514	0.868351	-0.391	0.416981	0.999782
LOC115885675	-0.579	0.00448887	0.185934	-0.349	0.0875124	0.999782
[truncated: 15,738 more rows]

## Sheet: S5
Geneid	Length	Naïve_1	Naïve_2	Naïve_3	L4_PBS1	L4_PBS2	L4_PBS3	L4_TCT1	L4_TCT2	L4_TCT3	AvgTPM	Rank Genes	Rank All
SOPEG_ps3277	186	33144	59583	38958	32416	40522	52286	36180	35268	52675	37390.6	NA	1
SOPEG_t1828	55	7376	7743	8818	7476	7761	4900	6845	6692	4528	21439.2	NA	2
SOPEG_2197	927	86897	149571	122324	98937	146971	129701	114035	117608	127679	21417.8	1	3
SOPEG_t1897	90	9107	13100	12002	9882	13223	11201	10156	12646	9344	20558.5	NA	4
SOPEG_t3542	77	9313	11087	11832	9311	8703	8526	7423	9653	6191	20024.5	NA	5
SOPEG_t3605	77	7238	11282	10284	8650	7654	9998	8751	10210	7959	19553.4	NA	6
SOPEG_ps2298	214	15877	28970	23632	17822	26941	30086	18034	26290	33581	18600.1	NA	7
SOPEG_t2128	85	8360	11210	10631	6992	13152	8145	6692	8645	5529	17296.8	NA	8
SOPEG_2797	285	28031	26176	37044	29614	26971	21070	20909	29469	17554	15755.5	2	9
SOPEG_2379	237	13696	24975	13940	12313	19725	20164	12924	15971	17601	11658.4	3	10
SOPEG_1714	135	7090	11110	8667	7403	12428	11020	7825	9480	8082	11224.8	4	11
SOPEG_ps3570	381	17163	29364	19538	16386	35184	30906	19579	25504	30448	10630.4	NA	12
SOPEG_1132	210	10068	14974	14463	11218	15044	12740	10569	13377	8888	9716.61	5	13
SOPEG_3523	651	26755	40950	35058	32035	53035	37180	32941	32130	26599	8872.37	6	14
SOPEG_3637	858	43585	37791	58398	46928	39683	35351	34046	39682	37261	8243.75	7	15
SOPEG_1921	345	12560	19222	14999	12757	19974	17066	13244	15229	16335	7507.53	8	16
SOPEG_0086	372	15416	16513	18569	19929	14615	11702	15483	14713	13300	7123.38	9	17
SOPEG_1248	312	14477	13565	15469	13594	11961	10529	10637	10966	9480	6813.37	10	18
SOPEG_2563	1005	31124	47139	39094	37143	41638	43296	41765	33485	37816	6449.16	11	19
SOPEG_0902	489	20254	22170	20526	19583	21171	15254	17159	16485	12831	6435.35	12	20
SOPEG_0731	294	9343	15427	9754	10211	8450	11618	11372	8749	14163	6235.83	13	21
SOPEG_1085	294	9230	15328	9545	10275	8457	11689	11731	8863	13930	6230.33	14	22
SOPEG_r4141	1542	57461	45447	69017	46381	34948	69476	67335	42066	71795	6223.24	NA	23
SOPEG_r3540	2917	109411	82346	118179	77957	80643	121006	118246	63696	104952	5771.34	NA	24
SOPEG_ps2581	201	5975	7641	6504	5836	5141	8402	6154	6671	6929	5494.23	NA	25
SOPEG_t1100	75	2374	2331	2658	1976	2890	1799	1724	2184	1008	4801.22	NA	26
SOPEG_ps4069	830	20686	26188	23795	20324	29170	24694	20556	22064	24093	4725.78	NA	27
SOPEG_t3604	76	2308	2454	2261	2039	1502	1890	2080	2089	1781	4635.77	NA	28
SOPEG_t0667	77	1795	2390	2759	1997	1554	1952	1428	3319	1492	4483.16	NA	29
SOPEG_1071	249	6440	5992	7206	6653	4240	3865	5051	5660	4483	3834.19	15	30
SOPEG_0085	315	8053	6806	7863	9033	6582	4265	7080	5924	5457	3755.16	16	31
SOPEG_2411	543	13422	12086	12317	13306	10807	9400	10283	10886	10089	3643.78	17	32
SOPEG_2141	522	13750	11933	13882	15425	8850	6927	10493	9448	6289	3624.76	18	33
SOPEG_t0607	75	1246	2317	1902	1380	1526	1544	1491	1290	1287	3401.27	NA	34
SOPEG_ps3571	863	13200	22065	16285	13555	18907	22184	15384	19644	19732	3395.08	NA	35
SOPEG_t2376	77	1517	1959	1658	1171	1600	1485	1223	1723	1125	3275.97	NA	36
SOPEG_t1062	93	1983	2635	2343	1613	1403	1542	1324	2214	1010	3263.59	NA	37
SOPEG_2579	255	4004	5713	4905	3660	5235	5935	3928	4577	6052	3171.17	19	38
SOPEG_1260	333	7253	5822	7883	7383	5057	3672	4781	6205	3714	3022.93	20	39
SOPEG_0655	315	4479	7353	5690	4374	7520	6233	5046	5158	5614	2981.31	21	40
SOPEG_0175	393	8261	8885	8641	8371	3842	5658	5050	5957	5548	2956.16	22	41
SOPEG_2196	564	9611	10741	11410	10408	8741	9190	10009	8386	8618	2912.3	23	42
SOPEG_2457	471	6309	10468	7897	6820	9691	8733	7653	7672	7253	2813.67	24	43
SOPEG_3336	426	5283	7614	6514	5917	11027	6589	6366	6349	5957	2644.82	25	44
SOPEG_2147	237	2582	4643	3669	2783	5624	4455	2935	4007	3616	2605.28	26	45
SOPEG_0871	243	3266	4330	5077	3911	3526	2843	2669	4475	2988	2520.94	27	46
SOPEG_t1455	85	1698	1045	1178	927	2049	988	944	1060	512	2422.45	NA	47
SOPEG_1270	888	11527	13109	13434	11835	11587	13064	11855	13315	14403	2402.17	28	48
SOPEG_t3598	76	989	1314	1178	801	1467	1045	888	1387	699	2379.8	NA	49
SOPEG_3896	330	5140	5113	5202	4494	4953	4192	3492	4564	3204	2334.62	29	50
SOPEG_0239	375	7003	4614	6243	6881	4284	3100	4234	3980	3532	2326.74	30	51
SOPEG_t0441	77	928	1177	1350	1040	1731	808	824	1111	726	2319.51	NA	52
SOPEG_ps1944	303	3585	4651	3863	3533	5581	4465	3568	4468	4146	2309.27	NA	53
SOPEG_1818	366	3770	6009	4685	3850	6566	6463	4479	4929	5255	2286.24	31	54
SOPEG_0065	369	4807	5688	6352	4795	5207	4636	4148	4201	4392	2243.05	32	55
SOPEG_4092	456	4794	10068	3989	3816	4012	9184	4310	4185	11148	2215.37	33	56
SOPEG_2367	435	4182	7736	4891	4239	7776	6980	5408	5388	5793	2181.73	34	57
SOPEG_3740	801	9586	11446	11669	9320	10910	10131	8873	11032	10681	2179.88	35	58
SOPEG_4123	144	1769	1854	1937	1860	3163	1341	1464	2157	1242	2178.77	36	59
SOPEG_3390	498	8027	5682	6349	8799	6200	4203	7050	4219	4493	2177.87	37	60
SOPEG_3530	213	3409	3639	2262	2885	3985	1756	2763	1567	1560	2170.84	38	61
SOPEG_t4136	77	1139	1108	1458	1141	1000	691	836	795	505	2157.5	NA	62
SOPEG_0761	1377	18769	19358	20569	18751	19059	14348	15373	16736	11626	2134.65	39	63
SOPEG_t0371	76	896	1058	1227	945	1524	738	738	1060	555	2133.88	NA	64
SOPEG_t0372	77	992	1175	1168	923	821	881	725	1321	710	2130.47	NA	65
SOPEG_2077	696	9244	10442	11288	8094	7320	9166	6724	8319	7517	2119.1	40	66
SOPEG_2562	186	1878	2925	2320	2035	2855	2779	2219	2213	1914	2081.83	41	67
SOPEG_t1262	77	811	1243	935	686	1029	1199	771	1007	1032	2078.51	NA	68
SOPEG_t1592	88	880	1317	1095	881	1447	1022	909	1584	798	2067.61	NA	69
SOPEG_t1826	74	965	854	1074	695	1455	673	607	1141	551	2048.94	NA	70
SOPEG_ps1669	238	2995	3161	3471	3081	2095	2930	2593	2464	2521	2019.05	NA	71
SOPEG_0894	432	5977	5847	5679	5522	4216	4770	4918	4488	3774	2015.48	42	72
SOPEG_3233	213	2331	3239	2922	1999	2869	2649	1783	2566	2743	2006.09	43	73
SOPEG_1617	165	1875	2086	2529	1620	2562	2072	1519	1640	1661	1983.23	44	74
SOPEG_1113	735	6638	8737	7539	5209	12313	10987	6535	10195	11014	1966.25	45	75
SOPEG_2076	459	3879	6562	6018	4534	4570	6696	4694	6031	6558	1959.03	46	76
SOPEG_ps4070	960	8030	13825	12658	8615	11081	13663	8555	12011	13453	1921.06	NA	77
SOPEG_3399	726	10832	6556	8900	12160	6157	4346	7490	7687	5421	1909.51	47	78
SOPEG_0720	906	9279	11978	10510	9841	9322	10834	10030	9445	9827	1875.72	48	79
SOPEG_0746	366	3315	5366	3899	3424	6242	4151	3990	3636	3512	1875.36	49	80
SOPEG_ps1591	693	6294	9734	6532	6530	9935	9202	8052	6838	7410	1869.51	NA	81
SOPEG_r4139	2918	34560	27581	35764	25217	30926	36309	34076	21546	35104	1843.68	NA	82
SOPEG_2311	672	7679	7540	9245	7577	7611	6540	6424	6967	5720	1841.79	50	83
SOPEG_0097	312	3647	2928	4052	4291	3125	2804	3639	2870	2535	1838.89	51	84
SOPEG_r2709	1543	16562	14641	21235	14199	10069	19147	22208	10202	20107	1826.61	NA	85
SOPEG_0174	429	6294	3712	5719	6680	3897	2519	3709	3573	2843	1812.42	52	86
SOPEG_ps1637	252	2587	2985	2693	2724	2675	2697	2581	2491	2723	1801.5	NA	87
SOPEG_ps0769	540	5476	7311	6274	5076	4958	6487	4769	6514	4553	1776.72	NA	88
SOPEG_ps0936	357	3349	5135	3351	2937	3969	4926	3619	3075	3858	1771.77	NA	89
SOPEG_3338	276	3193	3296	3448	3065	2764	2343	2323	3050	2146	1770.61	53	90
SOPEG_0926	216	3400	1890	3184	3017	1687	1286	1642	1592	1105	1763.33	54	91
SOPEG_r3606	1541	16604	13504	20997	14725	10444	17032	21117	10090	17542	1761.31	NA	92
SOPEG_3591	429	4927	4275	5534	5210	4009	2905	3579	3888	2992	1676.7	55	93
SOPEG_1073	756	8770	7914	9746	8459	6075	4689	6549	6385	6824	1671.56	56	94
SOPEG_0236	1185	13095	11981	15267	14166	8811	8443	10598	10664	9704	1665.78	57	95
SOPEG_2370	348	4001	3818	3327	3097	2990	3522	2707	2887	3505	1653.3	58	96
SOPEG_t0724	76	728	1036	992	673	843	634	640	739	416	1640.54	NA	97
SOPEG_1072	558	6212	5110	6768	6289	4902	3485	4631	4843	4673	1624.3	59	98
SOPEG_2406	297	2248	3884	2777	2377	2858	3490	2341	2825	3556	1618.61	60	99
SOPEG_t1078	76	684	937	994	688	862	672	628	747	399	1612.14	NA	100
SOPEG_3594	1185	12713	11124	15495	13659	8790	8253	9435	11047	8840	1610.32	61	101
SOPEG_1473	300	2625	3129	2856	2945	3071	2837	2728	2552	3093	1609.59	62	102
SOPEG_0990	345	3799	3467	3348	2748	2899	3346	2601	2611	3958	1605.33	63	103
SOPEG_2818	1107	10270	10887	11639	10134	11840	9412	10189	9322	10624	1603.74	64	104
SOPEG_t3954	77	781	822	808	723	819	621	637	791	501	1603.3	NA	105
SOPEG_1268	270	3670	3109	2571	2053	4061	1478	1669	2001	1059	1588.1	65	106
SOPEG_0064	249	2120	2262	2792	1995	3497	2258	1725	1989	1853	1529.63	66	107
SOPEG_ps2158	444	3866	4425	3773	3609	4600	4038	3841	3737	3918	1515.12	NA	108
SOPEG_1024	318	2434	3639	3414	2511	2557	2902	2530	3034	2726	1492.48	67	109
SOPEG_1183	216	1883	2081	2416	1738	1712	1575	1380	2480	1514	1460.64	68	110
SOPEG_0082	393	3785	3713	3607	3839	3044	2476	3363	2860	2891	1447.62	69	111
SOPEG_t0665	75	821	508	926	652	764	374	383	777	274	1428.25	NA	112
SOPEG_2801	228	1952	2586	2273	1862	2135	1674	1770	1937	1003	1414.84	70	113
SOPEG_ps2179	171	1362	1644	1384	1407	1501	1544	1349	1322	1401	1414.8	NA	114
SOPEG_1749	1191	7817	11218	12513	8256	8001	12188	8062	11322	12546	1411.14	71	115
SOPEG_t0666	85	654	691	988	652	1038	564	469	997	400	1407.47	NA	116
SOPEG_1086	1647	12261	18389	11763	12003	12201	15018	14280	10092	18370	1404.14	72	117
SOPEG_1363	1893	12849	24648	13643	12633	10586	22342	14286	10764	23073	1399.45	73	118
SOPEG_0732	1647	12130	18586	11643	11853	12024	14844	14113	10141	18191	1393.37	74	119
SOPEG_2169	180	1445	1621	1933	1414	1832	1327	1155	1641	941	1382.05	75	120
SOPEG_3547	273	1723	2898	1793	1645	4153	2338	1672	2182	2400	1381.91	76	121
SOPEG_ps1436	225	1794	2049	1779	1903	1764	1810	1834	1648	1891	1379.97	NA	122
SOPEG_ps0472	178	1064	1988	1432	1026	1561	2022	1254	1166	2069	1379.44	NA	123
SOPEG_0856	564	4310	5026	5206	4377	5365	4996	4067	4501	3723	1374.61	77	124
SOPEG_ps2580	228	1918	2173	2126	1713	1435	1785	1806	1502	2007	1368.09	NA	125
SOPEG_0980	300	1856	3461	2043	1861	3527	3039	2212	2274	2357	1367.25	78	126
SOPEG_3337	624	5312	5919	5970	4882	4484	5161	4645	4537	4000	1362.81	79	127
SOPEG_1120	327	2789	2929	2283	2424	2512	2871	2769	1907	2631	1348.23	80	128
SOPEG_t0795	76	411	826	600	420	799	781	587	826	456	1347.01	NA	129
SOPEG_3756	255	1488	2727	1725	1468	2359	2419	1698	1995	2987	1341.46	81	130
SOPEG_2297	154	1159	1320	1162	1048	1413	1467	1263	994	1187	1339.49	82	131
SOPEG_ps0700	366	2950	3514	3430	2831	3038	2600	2445	3012	1901	1322.97	NA	132
SOPEG_4007	1305	9844	12234	11504	9591	9592	10466	8482	9263	11180	1321.08	83	133
SOPEG_2142	171	1373	1335	1622	1461	1387	1068	1115	1387	1130	1316.04	84	134
SOPEG_0240	288	2225	2729	2156	2177	2103	2497	2078	1683	2485	1315.31	85	135
SOPEG_1134	201	1319	1954	1574	1251	1398	2183	1284	1655	1728	1312.09	86	136
SOPEG_1871	351	2481	3387	2797	2624	2406	2858	2559	2591	2559	1288.37	87	137
SOPEG_t3595	76	596	639	746	639	628	394	536	544	391	1273.34	NA	138
SOPEG_1030	1101	5985	10873	7591	6873	9468	10819	8544	7433	9445	1268.61	88	139
SOPEG_ps1747	285	1617	2044	2142	1746	2458	2349	2178	2410	2444	1248.82	NA	140
SOPEG_3516	132	662	1080	982	816	1369	1245	934	992	1047	1247.68	89	141
SOPEG_0675	468	4616	4295	3321	3422	3800	2604	3177	2139	2321	1247.22	90	142
SOPEG_1832	225	1727	1795	1752	1634	1956	1553	1593	1448	1334	1245.68	91	143
SOPEG_ps0661	1005	6063	8912	7580	6435	8874	8843	6908	7167	6971	1237.25	NA	144
SOPEG_ps3719	279	1777	2240	1896	1803	2611	2038	2196	1921	2030	1232.31	NA	145
SOPEG_0616	369	2493	2954	3112	2636	2562	2584	2403	2711	2580	1217.36	92	146
SOPEG_ps2650	309	1997	2200	2340	1952	2443	2960	2304	1820	1945	1203.58	NA	147
SOPEG_2485	279	1500	2176	1777	935	2333	3381	1418	1834	2850	1184.76	93	148
SOPEG_2410	198	1840	1234	1491	1659	1248	979	1176	1187	1013	1183.39	94	149
SOPEG_ps1691	724	4114	6114	4733	3977	7135	5913	4577	5332	4799	1180.84	NA	150
SOPEG_4091	414	2501	4564	2087	1987	2048	3799	2337	1923	5000	1167.79	95	151
SOPEG_ps0404	334	1370	4511	1922	1322	1158	4927	2452	1189	3041	1154.91	NA	152
SOPEG_1597	318	1909	3722	1741	1436	1424	3246	1447	1371	3702	1152.44	96	153
SOPEG_0274	522	3795	3885	3737	3400	3817	3444	3289	3185	3020	1149.88	97	154
SOPEG_0088	192	1343	1375	1459	1403	1408	1131	996	1242	1279	1146.63	98	155
SOPEG_2469	258	1290	2274	1717	1366	1843	2386	1677	1775	1808	1134.86	99	156
SOPEG_0098	480	2865	4023	3068	2807	3482	3784	2600	2966	3600	1126.01	100	157
SOPEG_1040	417	2135	3226	2649	2192	3062	3287	2229	3038	3066	1091.09	101	158
SOPEG_ps1077	267	1595	2226	1825	1732	1828	1646	1820	1351	1532	1085.9	NA	159
SOPEG_2366	468	2623	3519	3794	2913	2770	3317	2529	2854	3173	1085.22	102	160
SOPEG_1748	261	1222	1959	1795	1545	1544	1885	1692	1934	1890	1080.14	103	161
SOPEG_0073	390	2611	2944	3103	3461	1705	1499	2511	2107	1864	1066.72	104	162
SOPEG_ps0723	267	1532	2144	1739	1743	1778	1696	1808	1307	1551	1066.34	NA	163
SOPEG_2895	573	3811	4110	4696	3924	3329	2944	3192	2962	3027	1058.92	105	164
SOPEG_2412	1929	11560	13649	12729	11287	12691	11364	10898	11155	10876	1033.63	106	165
SOPEG_1447	408	2070	3798	2139	2282	2390	2830	2748	1914	2658	1028.11	107	166
SOPEG_ps1754	213	1131	1465	1338	1232	1286	1601	1050	1080	1621	1026.05	NA	167
SOPEG_1074	348	2141	2094	2785	2422	1858	1573	1735	2152	2011	1021.17	108	168
SOPEG_0072	621	4141	3653	4568	4510	3438	2965	3396	3280	2925	1015.87	109	169
SOPEG_ps0786	1031	6237	7405	5820	5193	6042	6767	5430	5836	6844	1015.23	NA	170
SOPEG_1578	336	1689	2434	1983	1669	2097	2201	1826	2047	2351	1004.15	110	171
SOPEG_0024	459	2209	3914	2409	2196	3382	3088	2409	2679	2914	1002.52	111	172
SOPEG_3734	681	3357	5166	3685	2971	3202	5638	3165	3224	5988	983.231	112	173
SOPEG_1126	300	2074	1644	1993	1850	1769	1564	1549	1400	1275	976.66	113	174
SOPEG_1740	216	1008	1563	1400	910	1700	1142	1122	1523	1157	974.877	114	175
SOPEG_1746	582	2688	3611	3758	2571	4301	3227	3194	3425	3943	968.79	115	176
SOPEG_t2804	77	330	676	542	303	599	468	322	600	286	962.184	NA	177
SOPEG_1580	471	2316	3314	2742	2296	3036	2951	2451	2631	2566	952.662	116	178
SOPEG_4073	339	2417	1936	2162	2483	1533	1225	1955	1348	1230	945.491	117	179
SOPEG_ps1935	384	1638	2501	1969	1579	3032	2729	1961	1954	2400	937.426	NA	180
SOPEG_1593	663	3571	4223	4111	4245	2976	3556	3584	3144	3508	934.692	118	181
SOPEG_0547	519	2955	3089	2900	2861	3450	2933	2650	2448	2055	924.265	119	182
SOPEG_0075	117	538	735	690	629	938	517	511	673	632	922.253	120	183
SOPEG_ps0744	756	3439	5343	4521	3975	4383	4583	4373	3814	3307	918.154	NA	184
SOPEG_3592	546	3642	2965	3914	3602	2471	1990	2265	2906	1909	914.46	121	185
SOPEG_0099	195	706	1761	1065	781	969	1381	1139	998	1116	910.016	122	186
SOPEG_1629	303	1308	2032	1382	1303	2231	1914	1492	1666	1691	907.283	123	187
SOPEG_3150	363	1936	2452	2099	1758	2064	2136	1561	1791	1796	907.247	124	188
SOPEG_4027	471	2611	2857	3442	2653	2066	2058	2002	2605	2223	903.124	125	189
SOPEG_0908	399	2272	2346	2271	2379	2140	2081	1999	1842	1459	896.564	126	190
SOPEG_ps1634	550	2713	3151	4102	3061	3214	2516	2415	3005	2267	894.833	NA	191
SOPEG_2022	297	1320	1973	1234	836	2176	2033	1169	1680	1994	889.585	127	192
SOPEG_ps3941	947	4776	6198	5340	4277	4590	5192	4418	4474	5804	889.558	NA	193
SOPEG_2156	258	1160	1805	1522	1282	1817	1511	1180	1223	998	888.266	128	194
SOPEG_0094	303	1652	1725	1835	1820	1479	1252	1513	1449	1442	888.079	129	195
SOPEG_ps2039	2283	11911	16293	14781	10648	11659	13501	9299	11623	8712	885.443	NA	196
SOPEG_t3596	75	378	482	512	447	281	277	310	562	286	882.917	NA	197
SOPEG_1745	507	2205	3268	3010	2305	2514	2897	2476	2783	2805	880.312	130	198
SOPEG_t0707	76	447	582	516	421	347	289	305	354	257	878.744	NA	199
SOPEG_0747	1065	4696	6824	5413	4771	5612	6165	5689	5672	5783	877.91	131	200
SOPEG_0483	753	3510	5409	3819	3327	4020	4670	3776	3293	3770	874.408	132	201
SOPEG_2024	2277	10703	13948	11652	9597	8852	14017	10370	11560	15841	871.664	133	202
SOPEG_0090	699	4119	3696	4113	4741	2842	2468	3599	2917	2980	870.955	134	203
SOPEG_0750	300	1473	1502	1283	1174	1240	2246	1586	1037	2307	869.499	135	204
SOPEG_r3543	1545	7907	6744	10029	7273	6261	9150	9616	5222	8276	865.464	NA	205
SOPEG_2048	1677	7914	9976	9752	8433	8078	8586	7373	8393	9146	862.963	136	206
SOPEG_1249	258	1551	1399	1719	1418	1496	880	1021	987	976	854.511	137	207
SOPEG_2494	600	2259	3999	2557	2444	3605	3830	3217	2791	3370	851.369	138	208
SOPEG_t0370	87	404	458	497	408	763	321	349	530	256	850.553	NA	209
SOPEG_0855	330	1519	1818	1759	1609	1882	1729	1357	1668	1517	838.92	139	210
SOPEG_t3541	76	369	416	381	352	308	367	374	446	333	830.819	NA	211
SOPEG_3733	234	1021	1498	872	741	662	2012	1060	729	1749	819.984	140	212
SOPEG_2896	297	1351	1739	1619	1332	1357	1578	1210	1552	1274	816.338	141	213
SOPEG_ps3650	219	761	1342	745	673	849	1983	967	809	1683	812.665	NA	214
SOPEG_2618	972	3657	7059	4287	3586	5832	6010	4325	4451	4185	809.992	142	215
SOPEG_ps0851	393	1503	2510	2134	1249	1654	2470	1282	2227	2409	807.559	NA	216
SOPEG_0083	306	1764	1703	1670	1800	1009	1067	1425	1121	1124	805.641	143	217
SOPEG_1759	636	3062	4284	2171	3312	3000	3618	2843	2308	2509	802.613	144	218
SOPEG_3227	588	2758	4197	2308	2827	1886	2803	2761	1598	3511	789.15	145	219
SOPEG_3593	384	2001	1775	2635	2092	1680	1086	1390	1841	1301	787.314	146	220
SOPEG_2279	558	2566	2785	2812	2608	2588	2623	2284	2347	2552	782.092	147	221
SOPEG_t1298	87	403	439	574	373	480	336	290	475	215	771.874	NA	222
SOPEG_1743	696	2647	3343	3496	2654	2998	3561	3067	3371	3902	770.872	148	223
SOPEG_1737	726	2289	4166	4086	2727	3631	3683	2863	3834	3640	767.22	149	224
SOPEG_ps0055	987	3706	5680	4245	3565	5720	5639	4243	3955	4484	766.046	NA	225
SOPEG_0080	354	1899	1828	1752	2118	1253	848	1602	1199	1392	762.867	150	226
SOPEG_1988	240	841	1193	1005	910	1401	1301	1049	1230	1061	761.925	151	227
SOPEG_4130	699	2465	4260	2912	2387	3438	3791	2612	2792	4029	748.549	152	228
SOPEG_1707	882	3284	5873	4120	3231	2775	5248	3136	3708	4694	748.494	153	229
SOPEG_ps3913	1098	5125	5578	5611	5109	4898	4398	4360	4565	3656	747.483	NA	230
SOPEG_2529	888	3440	4759	4476	3410	4085	4397	3258	4012	4095	746.977	154	231
SOPEG_1167	636	2255	3972	3304	2753	2238	2901	2465	2922	3161	746.499	155	232
SOPEG_0918	240	1226	1055	1172	1076	1297	919	835	863	799	740.71	156	233
SOPEG_ps2564	297	1220	1568	1327	1199	1321	1371	1212	1026	1297	726.473	NA	234
SOPEG_1465	1008	3977	5285	3784	3806	3591	4850	4555	3302	5729	721.551	157	235
SOPEG_ps0651	831	3465	3655	3597	2871	3551	4437	3105	2875	4283	719.932	NA	236
SOPEG_2026	219	833	1047	1125	991	1106	840	803	1062	692	719.653	158	237
SOPEG_t1261	87	458	338	418	316	440	222	272	495	231	713.961	NA	238
SOPEG_ps0110	300	1166	1469	1231	1186	1531	1431	1195	1132	1158	713.675	NA	239
SOPEG_ps0791	675	2138	4836	2692	2311	2679	3538	2659	2890	2888	712.359	NA	240
SOPEG_ps0843	873	3611	4340	3964	3320	3746	3972	3661	3276	3212	711.68	NA	241
SOPEG_1325	537	2141	2905	2509	2019	1951	2379	1831	2282	2363	707.48	159	242
SOPEG_0608	369	1347	1839	1450	1318	1948	1640	1427	1573	1533	705.581	160	243
SOPEG_ps1426	642	2307	3913	3470	1957	2394	2779	2315	3304	2035	698.44	NA	244
SOPEG_1125	855	3609	4073	4023	3549	3265	3355	3426	3051	3109	695.566	161	245
SOPEG_0284	423	1174	2696	1796	1597	1507	2263	1684	1412	2225	694.251	162	246
SOPEG_0096	630	3205	2991	2795	2843	1974	1855	2346	2111	2279	693.22	163	247
SOPEG_2847	438	1783	2256	2029	1586	1302	2054	1768	1433	1938	692.773	164	248
SOPEG_0124	303	1127	1596	1238	1071	1513	1437	1075	1200	1034	689.75	165	249
SOPEG_1376	486	2625	1910	2647	2376	1384	1191	1701	1621	1353	683.937	166	250
SOPEG_3276	408	1606	2177	1646	1382	1841	1855	1388	1541	1452	680.901	167	251
SOPEG_ps1124	5655	18321	30546	24335	18692	29192	23685	21064	22813	21884	679.586	NA	252
SOPEG_3389	1023	4071	4701	5457	3947	4039	3823	3212	4029	3637	676.273	168	253
SOPEG_0940	543	2522	2079	2569	2570	2040	1706	2022	1846	1598	674.905	169	254
SOPEG_0237	2106	9246	8668	11148	9781	6994	6365	7186	7612	7189	673.764	170	255
SOPEG_1934	795	2267	4402	2909	2388	3864	4312	3021	2842	3641	672.989	171	256
SOPEG_0089	411	1766	1878	1847	1974	812	1226	1663	1635	1589	671.325	172	257
SOPEG_1209	306	1040	1564	1357	1225	1375	1210	1229	1059	1077	671.042	173	258
SOPEG_ps2508	403	1377	1865	1646	1447	2020	1683	1611	1274	1538	663.625	NA	259
SOPEG_2146	735	2713	3336	3290	3085	2666	2771	2638	2637	2930	663.337	174	260
SOPEG_3394	762	2792	3357	3210	3142	2648	2937	2836	2749	2849	652.52	175	261
SOPEG_2047	684	2614	2890	3109	2491	2175	2722	2316	2533	2733	649.171	176	262
SOPEG_0705	519	2153	2164	2328	2325	1883	1640	1824	1504	1784	647.367	177	263
SOPEG_ps3514	174	458	758	536	567	937	952	691	651	672	646.919	NA	264
SOPEG_1217	1299	4441	6180	5489	3902	5174	6018	4040	5141	5051	646.075	178	265
SOPEG_1366	264	925	1149	1266	923	1683	802	779	1089	584	644.252	179	266
SOPEG_t1825	86	247	333	365	216	548	304	293	520	161	631.866	NA	267
SOPEG_t1538	76	298	309	365	218	269	243	192	419	224	630.128	NA	268
SOPEG_1244	384	1318	1749	1209	1119	1444	1845	1356	1343	1576	628.574	180	269
SOPEG_0076	1332	5355	5203	5469	5639	4139	4048	4576	4699	4324	624.392	181	270
SOPEG_0838	603	2652	1934	2493	2308	1773	1818	2086	2060	2180	623.399	182	271
SOPEG_t2926	76	159	390	346	121	460	296	179	598	146	622.018	NA	272
SOPEG_0147	441	1175	2413	1509	1350	2149	1973	1476	1783	1332	619.586	183	273
SOPEG_0081	534	1905	2221	2142	2176	1836	1775	1707	2019	1796	618.832	184	274
SOPEG_ps3741	1633	5540	6786	6533	5091	6041	6552	4822	6749	6135	618.449	NA	275
SOPEG_ps2817	312	1007	1565	1353	929	1139	1308	859	1353	944	616.096	NA	276
SOPEG_t4140	76	287	337	329	199	300	288	171	365	197	610.532	NA	277
SOPEG_ps2502	318	880	1438	1169	1061	1362	1244	1196	1088	1078	603.997	NA	278
SOPEG_t4135	76	271	288	371	287	216	227	259	284	202	597.342	NA	279
SOPEG_ps3219	581	2128	2536	2281	2046	1982	1946	1736	1763	1813	592.643	NA	280
SOPEG_ps1277	155	464	631	443	474	588	666	578	527	581	592.028	NA	281
SOPEG_0676	516	1815	2129	1793	1717	1779	1909	1743	1674	1627	591.357	185	282
SOPEG_ps1942	441	1145	1946	1601	1142	2084	1914	1419	1516	1566	588.723	NA	283
SOPEG_0238	471	1834	1764	2199	1899	1107	1209	1307	1706	1427	587.992	186	284
SOPEG_ps3552	511	1618	2537	1720	1582	1974	1952	1646	1602	1517	584.855	NA	285
SOPEG_2225	1173	3199	4737	5301	4044	3805	4128	3546	4349	4354	584.313	187	286
SOPEG_3447	234	689	1177	790	641	844	1074	726	670	826	582.55	188	287
SOPEG_ps1581	143	346	531	483	315	927	474	414	791	337	582.23	NA	288
SOPEG_0735	570	1766	2351	2200	1809	1961	2107	1570	2204	1757	576.63	189	289
SOPEG_1089	570	1732	2181	2144	1813	1976	2103	1683	2199	1881	576.62	190	290
SOPEG_2274	339	958	1747	797	875	912	1877	1057	746	1675	575.548	191	291
SOPEG_t1063	77	245	324	285	207	490	190	203	321	111	570.744	NA	292
SOPEG_1594	327	1023	1403	1242	1077	1082	1188	1075	946	992	570.567	192	293
SOPEG_1180	360	1089	1438	1239	1168	1399	1501	1027	1134	1092	570.428	193	294
SOPEG_0650	663	2289	2408	2799	1947	2549	2242	1683	1992	2178	569.879	194	295
SOPEG_t3597	85	282	374	349	226	363	255	240	299	174	562.036	NA	296
SOPEG_3975	645	2141	2771	2476	2230	2004	1893	2032	1822	1908	561.598	195	297
SOPEG_0897	1017	3329	4000	3991	3351	2638	3078	3081	3135	3697	560.482	196	298
SOPEG_ps4115	384	1156	1626	1333	1206	1307	1342	1268	1015	1330	560.429	NA	299
SOPEG_3638	1017	3351	3357	4622	2811	3347	3920	2401	3459	3101	559.423	197	300
SOPEG_ps0617	447	1256	1850	1880	1311	1384	1591	1080	1748	1456	556.854	NA	301
SOPEG_0642	630	1366	2957	1218	846	3573	2922	1081	2314	3420	556.725	198	302
SOPEG_1400	924	2537	3916	3285	2822	3503	3315	3051	2683	2439	548.259	199	303
SOPEG_ps0935	857	3110	2978	3198	3096	2257	2419	2284	2678	2440	547.272	NA	304
SOPEG_0176	642	2111	2540	2368	2087	1934	1923	1916	1850	1844	545.417	200	305
SOPEG_0357	516	1911	2011	1671	1533	1534	1629	1439	1340	1483	541.167	201	306
SOPEG_3589	501	1870	1652	2029	1754	1303	1096	1247	1787	1257	538.987	202	307
SOPEG_ps2773	719	2447	2843	2681	2255	2053	2280	1956	2011	1920	538.453	NA	308
SOPEG_t0766	77	163	325	250	96	516	243	161	462	118	538.122	NA	309
SOPEG_0071	954	3645	3006	3786	3739	2336	1992	2628	2697	2559	537.785	203	310
SOPEG_ps0919	291	1019	854	973	874	988	793	794	838	918	530.967	NA	311
SOPEG_ps0823	285	651	1214	851	651	716	1288	717	894	1303	526.487	NA	312
SOPEG_3247	354	1211	1188	1330	1188	1163	900	912	1046	832	526.264	204	313
SOPEG_t0664	70	254	148	277	199	235	230	132	300	125	523.43	NA	314
SOPEG_1589	225	489	947	604	517	926	1018	660	541	810	521.332	205	315
SOPEG_ps1035	347	1114	1397	1179	845	959	1078	803	1255	924	518.336	NA	316
SOPEG_ps1998	666	1649	2291	2006	1860	2394	2162	1937	2389	1912	513.838	NA	317
SOPEG_0953	456	1733	1161	1379	1653	1330	1112	1401	1042	1026	510.953	206	318
SOPEG_2619	1326	3514	5416	5021	4430	3361	3839	4080	3547	3398	510.446	207	319
SOPEG_ps2157	408	1233	1431	1075	1093	1400	1200	1110	1131	1369	510.197	NA	320
SOPEG_2990	951	2629	2910	2886	2737	3026	2755	2752	2696	3316	506.231	208	321
SOPEG_2023	321	795	1232	886	694	996	1294	970	858	1073	503.492	209	322
SOPEG_ps4090	258	895	896	744	759	861	717	735	595	544	503.065	NA	323
SOPEG_4006	624	1753	2539	1722	1529	1358	2519	1482	1404	2556	503.047	210	324
SOPEG_3185	297	689	1105	854	647	732	1283	674	905	1282	501.924	211	325
SOPEG_3613	492	1322	2142	1190	1268	1634	1866	1598	1059	1216	500.391	212	326
SOPEG_0291	234	585	870	716	751	508	812	776	605	667	497.781	213	327
SOPEG_t0369	77	210	237	262	214	246	230	170	326	155	495.971	NA	328
SOPEG_2846	675	1517	2686	2032	1485	2367	2488	1687	2077	2097	495.444	214	329
SOPEG_0385	327	757	1290	834	705	1321	1286	782	932	965	493.432	215	330
SOPEG_ps2582	684	1474	2484	1937	1471	1712	2826	1684	2098	2713	488.878	NA	331
SOPEG_1878	708	1694	2562	1785	1550	2933	2444	1871	2128	1858	487.443	216	332
SOPEG_3349	1812	5651	5821	6632	6094	3873	4051	4857	5137	4074	486.553	217	333
SOPEG_1450	1344	3222	5063	4322	3318	3809	4729	3330	3969	3894	486.3	218	334
SOPEG_0168	255	714	816	922	709	821	683	578	758	617	485.469	219	335
SOPEG_ps2054	213	659	614	603	699	802	542	581	490	414	484.247	NA	336
SOPEG_t3425	77	171	249	235	182	282	217	212	315	165	481.531	NA	337
SOPEG_ps1614	435	1167	1504	1251	1128	1596	1288	1179	1136	964	480.377	NA	338
SOPEG_0105	552	1280	1879	1512	1295	2199	1638	1429	1659	1533	479.197	220	339
SOPEG_4147	453	2025	850	1186	1580	880	753	1209	1162	778	477.021	221	340
SOPEG_3250	483	1502	1337	1181	1588	1525	983	1612	1200	1000	476.357	222	341
SOPEG_ps4030	763	1930	3016	2241	1728	1796	2283	2126	2544	1775	471.916	NA	342
SOPEG_ps2050	609	1152	2270	1881	1213	1597	2296	1383	1644	2494	469.955	NA	343
SOPEG_ps1801	500	1188	1730	1397	1043	1960	1580	963	1767	1158	468.765	NA	344
SOPEG_ps0949	924	2430	2965	3138	2639	2540	2384	2351	2409	2158	465.693	NA	345
SOPEG_ps0063	429	963	1975	1236	1171	1095	1089	1348	1032	1019	465.598	NA	346
SOPEG_3023	1038	2180	3441	4414	3120	2536	2325	2743	3162	2540	464.648	223	347
SOPEG_1208	942	2412	3010	3139	3182	2207	2313	2549	2225	2306	463.773	224	348
SOPEG_2062	918	2443	2691	3240	2603	2259	2330	2060	2628	2249	460.064	225	349
SOPEG_ps2415	993	2555	3872	2786	2246	2593	3196	2320	2064	2872	458.18	NA	350
SOPEG_4020	249	590	903	791	693	558	754	600	621	664	457.713	226	351
SOPEG_0084	540	1553	1687	1622	1569	1530	1138	1210	1672	1030	457.289	227	352
SOPEG_0077	465	1463	1272	1430	1360	1033	1005	1071	1092	1196	454.168	228	353
SOPEG_0078	180	454	525	580	549	559	401	380	518	379	450.986	229	354
SOPEG_0244	789	1949	2421	2125	1835	1627	2376	2046	2045	2602	450.921	230	355
SOPEG_t2928	76	168	281	285	149	191	210	116	380	101	449.871	NA	356
SOPEG_3357	645	1468	2173	1925	1336	2013	2026	1307	1852	1634	447.61	231	357
SOPEG_2114	465	1373	1179	1378	1456	1279	1001	1101	1019	1035	447.116	232	358
SOPEG_0320	795	1857	2366	2377	2238	2449	1951	1938	1851	2063	445.672	233	359
SOPEG_ps1410	952	2389	3168	2908	2126	2200	2539	2232	2461	2544	442.451	NA	360
SOPEG_4008	318	699	1025	807	666	844	1134	711	714	1044	441.974	234	361
SOPEG_0946	381	831	1378	1136	839	952	1135	841	920	1157	441.7	235	362
SOPEG_3986	258	794	716	620	1206	370	403	836	279	577	441.447	236	363
SOPEG_0246	513	1491	1405	1504	1460	1266	1127	1109	1135	1228	438.163	237	364
SOPEG_3907	267	684	773	676	686	643	708	626	641	765	437.938	238	365
SOPEG_2890	531	1250	1766	1456	1176	1176	1660	1254	1154	1589	436.312	239	366
SOPEG_1460	1854	4415	5399	5570	4592	4416	5058	4485	4587	4801	435.791	240	367
SOPEG_ps2220	807	1886	2520	2054	1863	2403	2356	1934	1835	2053	434.966	NA	368
SOPEG_1055	771	2147	2008	2329	2196	2061	1574	1895	1766	1567	434.624	241	369
SOPEG_2226	201	325	558	766	553	692	490	498	523	452	432.942	242	370
SOPEG_2340	930	2315	3282	2248	2041	2358	2884	2349	1927	2150	432.914	243	371
SOPEG_0093	822	2580	2271	2142	2464	1521	1630	1928	1841	1839	432.598	244	372
SOPEG_2154	1437	3006	4717	4093	3073	3047	4253	3395	3747	4331	430.036	245	373
SOPEG_2118	441	1562	972	1147	1200	995	785	1057	879	812	427.411	246	374
SOPEG_2407	2388	4697	8573	6962	5268	5419	7305	5153	6602	6172	427.335	247	375
SOPEG_1800	381	1051	916	1197	1256	795	725	981	724	827	427.143	248	376
SOPEG_4016	492	1290	1312	1392	1338	1243	1222	1033	1189	1061	426.631	249	377
SOPEG_ps1938	681	1470	2217	1771	1443	2029	2031	1525	1675	1641	426.602	NA	378
SOPEG_1655	450	1609	933	1289	1456	892	713	975	912	718	424.596	250	379
SOPEG_ps2656	887	2156	2658	2088	1676	2831	2558	2038	2156	1958	423.832	NA	380
SOPEG_0546	504	1094	1741	991	1026	1167	1803	1117	1094	1510	422.412	251	381
SOPEG_3182	528	1567	1205	1677	1551	1328	901	1180	1139	945	422.085	252	382
SOPEG_2747	1041	2725	3297	2967	1841	2587	2843	1866	2201	3018	421.757	253	383
SOPEG_ps0768	120	376	329	299	191	394	267	226	324	203	421.227	NA	384
SOPEG_ps0439	346	679	1212	706	690	959	1188	835	633	1056	419.648	NA	385
SOPEG_ps2566	840	1923	2395	2086	2022	1851	2442	2154	1905	2051	418.926	NA	386
SOPEG_1712	270	833	772	695	731	549	551	640	511	513	418.626	254	387
SOPEG_1224	228	783	554	694	746	433	322	477	430	341	418.103	255	388
SOPEG_2783	594	1125	1844	1450	1225	1921	1747	1308	1562	1462	417.864	256	389
SOPEG_ps3180	971	1931	3238	2290	1890	2511	3124	2114	2407	2692	417.632	NA	390
SOPEG_2230	465	915	1291	1611	1201	1163	1085	1040	1147	1114	416.27	257	391
SOPEG_0701	678	1478	2500	1983	1855	1328	1647	1424	1422	1624	415.178	258	392
SOPEG_1011	1638	3401	5145	4520	4050	3887	4092	3928	3889	3924	414.588	259	393
SOPEG_0704	1293	2889	3854	3478	3558	2679	2991	3012	3071	3202	414.468	260	394
SOPEG_4035	462	1070	1153	1092	932	1050	1335	995	989	1584	414.138	261	395
SOPEG_ps3755	1091	1752	3808	2593	1742	2878	3527	2309	3054	3575	414.009	NA	396
SOPEG_0889	921	2366	2256	2279	2162	2391	2276	1970	1970	2330	412.818	262	397
SOPEG_1246	381	762	1219	918	747	799	1206	861	787	1260	412.312	263	398
SOPEG_ps3335	336	503	1180	898	611	627	1195	598	1056	1109	411.762	NA	399
SOPEG_3909	519	1242	1600	1324	1153	1043	1381	1116	1204	1284	410.141	264	400
SOPEG_1632	1191	2589	3845	3209	2389	2713	3235	2482	2937	3027	410.066	265	401
SOPEG_0820	525	1478	1160	1663	1502	1233	804	1201	1118	943	409.075	266	402
SOPEG_2542	753	1295	2335	2495	1572	1410	2118	1421	2071	2252	406.779	267	403
SOPEG_1628	1401	3743	3360	3987	3503	3432	2561	2986	3352	2718	405.474	268	404
SOPEG_ps0620	906	1747	2852	2146	1808	2088	2636	1986	2083	2623	403.684	NA	405
SOPEG_2740	801	2134	2092	2331	1662	2306	1811	1483	1608	1497	402.098	269	406
SOPEG_1168	1164	2157	3585	3379	2589	2827	2808	2485	2624	2956	398.193	270	407
SOPEG_1254	477	1234	1329	1151	978	1250	1118	847	1012	1062	397.641	271	408
SOPEG_3114	804	2055	2217	2346	2000	1918	1327	1653	2029	1201	396.24	272	409
SOPEG_1941	1281	2441	3821	3048	2551	3992	3553	2678	2826	2834	395.941	273	410
SOPEG_3701	1470	2809	4480	3959	3351	3833	3683	3321	2856	3473	395.891	274	411
SOPEG_3016	879	1923	2315	2220	1794	2103	2148	1763	2329	2037	395.485	275	412
SOPEG_3958	495	1134	1416	1221	1050	1443	1055	1048	1153	856	392.577	276	413
SOPEG_0092	279	685	663	829	698	598	520	599	631	510	390.923	277	414
SOPEG_3020	738	1607	2096	1899	1633	1656	1912	1600	1530	1533	390.759	278	415
SOPEG_ps2661	588	1289	1650	1486	1274	1439	1304	1118	1322	1331	387.738	NA	416
SOPEG_1171	654	1288	1810	1716	1438	1413	1507	1303	1376	1705	383.166	279	417
SOPEG_ps1683	425	948	1157	962	722	1083	1259	869	827	878	383.086	NA	418
SOPEG_0703	870	1711	2658	2242	2036	2089	1783	1830	1969	1666	381.399	280	419
SOPEG_0809	459	1066	1142	1399	1244	949	815	834	1016	800	381.386	281	420
SOPEG_4122	360	1076	736	888	1125	588	577	871	561	470	380.879	282	421
SOPEG_3588	369	968	841	1045	876	662	643	630	904	720	380.767	283	422
SOPEG_2774	576	1223	1550	1455	1367	1380	1239	1159	1323	1045	380.507	284	423
SOPEG_2951	450	828	1128	968	798	1321	1231	827	1135	1082	379.924	285	424
SOPEG_0095	606	1481	1529	1520	1525	921	1104	1370	1302	1187	377.53	286	425
SOPEG_ps1529	636	1198	2040	1507	1271	1564	1520	1344	1300	1274	375.453	NA	426
SOPEG_1735	780	1125	2048	1849	1162	1320	2612	1530	2713	1933	375.373	287	427
SOPEG_ps2228	399	642	1038	1226	899	761	869	840	911	1033	374.335	NA	428
SOPEG_2078	1005	2446	2786	2602	1944	2034	2429	1803	1779	1970	373.63	288	429
SOPEG_ps3268	228	414	619	425	306	663	675	440	435	668	373.208	NA	430
SOPEG_3398	858	2044	1982	2515	2170	1473	1295	1680	1954	1637	372.716	289	431
SOPEG_2310	1467	3616	3456	4472	3326	2852	2922	2547	3007	2415	372.135	290	432
SOPEG_0569	480	1290	1256	1285	1227	726	750	896	893	851	371.053	291	433
SOPEG_1256	630	1245	1930	1388	1178	1205	1651	1266	1100	1648	370.53	292	434
SOPEG_2074	321	632	866	782	526	861	757	545	679	773	369.429	293	435
SOPEG_2630	234	378	654	413	359	457	869	438	343	845	369.069	294	436
SOPEG_0272	1038	1949	2706	2482	1985	2460	2327	2077	2312	2434	368.798	295	437
SOPEG_0070	396	963	906	1110	996	659	767	767	832	617	368.493	296	438
SOPEG_3686	966	2850	1805	2934	2534	1163	1357	1608	2087	1542	367.717	297	439
SOPEG_ps1210	1275	2230	3875	3245	2780	2398	2872	2581	2603	2964	366.595	NA	440
SOPEG_3983	660	1216	1980	1413	1242	1622	1667	1418	1296	1284	365.843	298	441
SOPEG_0895	249	531	595	607	524	469	532	430	556	572	363.874	299	442
SOPEG_1705	678	1419	1843	1680	1354	1642	1255	1263	1301	1410	363.013	300	443
SOPEG_1731	1329	1653	4436	3729	1830	2192	4011	2491	3303	3643	362.434	301	444
SOPEG_1753	636	1407	1588	1566	1348	1442	1266	1246	1271	1075	362.432	302	445
SOPEG_1070	1362	2769	3193	3519	2937	2720	2804	2546	2913	2864	361.005	303	446
SOPEG_ps0933	312	671	668	695	627	590	725	650	590	649	356.285	NA	447
SOPEG_2487	1092	2194	2574	2352	2138	2372	2651	1941	2199	2324	355.418	304	448
SOPEG_2975	510	1154	1075	1120	1154	1007	945	965	1070	974	354.746	305	449
SOPEG_2255	426	803	955	782	927	946	1019	945	923	782	354.419	306	450
SOPEG_3118	1254	2521	3056	3204	2554	2498	2305	2357	2678	2534	353.888	307	451
SOPEG_1184	1749	3658	4267	4121	3323	3651	3877	2975	3540	3539	353.749	308	452
SOPEG_2049	285	556	669	630	553	599	616	488	604	649	351.457	309	453
SOPEG_ps0235	306	507	1010	632	507	542	836	635	460	778	351.441	NA	454
SOPEG_3107	432	1069	983	1051	948	883	660	751	883	619	350.866	310	455
SOPEG_ps0802	931	1691	2421	2003	1693	2158	1945	1870	1848	1987	350.016	NA	456
SOPEG_1222	396	826	874	981	861	773	660	692	1165	506	349.741	311	457
SOPEG_ps2328	612	1153	1434	1341	1038	1423	1417	992	1389	1255	347.163	NA	458
SOPEG_2072	1482	2463	3758	3341	2673	2792	3587	2620	3062	3595	345.13	312	459
SOPEG_1374	1176	1890	3029	2634	2463	3138	1841	2453	2856	1847	344.784	313	460
SOPEG_0672	2046	2753	5369	4456	3175	4043	5714	3724	4243	5741	344.312	314	461
SOPEG_0074	357	620	856	963	656	728	738	577	1007	537	344.134	315	462
SOPEG_2073	1746	2911	4350	3611	2732	4058	4557	2889	4301	3319	343.133	316	463
SOPEG_2973	258	507	540	597	608	498	503	538	434	439	340.83	317	464
SOPEG_ps0760	699	1428	1539	1681	1430	1464	1294	1155	1262	1341	339.697	NA	465
SOPEG_0868	456	948	966	1052	860	627	908	873	748	1145	338.661	318	466
SOPEG_ps1404	777	1623	1710	1978	1547	1464	1370	1320	1521	1351	338.082	NA	467
SOPEG_3590	705	1705	1435	1736	1646	1028	963	1071	1427	1252	337.969	319	468
SOPEG_4003	273	444	597	503	578	600	671	571	519	497	336.65	320	469
SOPEG_1185	1848	4067	4189	4605	3763	2904	2839	3101	3128	3719	334.238	321	470
SOPEG_ps0252	354	664	860	806	689	862	610	574	686	587	333.504	NA	471
SOPEG_1739	270	432	625	607	402	478	600	444	773	537	332.669	322	472
SOPEG_3298	405	765	928	820	640	890	811	629	893	816	331.796	323	473
SOPEG_ps3214	261	514	469	696	513	611	406	419	601	364	331.574	NA	474
SOPEG_4044	1314	2234	3449	2310	2020	2755	3047	2432	2173	3177	331.358	324	475
SOPEG_3585	222	360	546	498	378	581	619	497	279	259	331.128	325	476
SOPEG_ps0224	779	1635	1688	1813	1554	1600	1297	1290	1443	1258	331.023	NA	477
SOPEG_2949	597	1372	1387	1103	1012	1423	910	1076	911	1073	331.01	326	478
SOPEG_2010	309	549	645	533	447	733	752	558	632	640	330.597	327	479
SOPEG_3618	609	908	1646	1254	1064	904	1570	1180	1161	1332	329.586	328	480
SOPEG_1715	210	362	425	372	308	530	463	300	465	492	328.117	329	481
SOPEG_2607	396	768	873	886	712	771	782	789	642	654	327.055	330	482
SOPEG_0898	816	1259	2159	1818	1256	1121	2058	1201	1856	1886	326.525	331	483
SOPEG_2070	1083	1649	2410	2533	1919	2299	2383	1802	2362	1993	326.412	332	484
SOPEG_1744	1068	1661	2384	2418	1688	2036	2242	1929	2237	2407	326.402	333	485
SOPEG_1356	933	1143	2614	2110	1533	1821	1952	1692	1871	2240	325.173	334	486
SOPEG_ps0870	609	1128	1215	1360	1160	1123	1223	1164	1006	1143	324.656	NA	487
SOPEG_0140	213	446	512	423	387	252	348	323	530	394	323.663	335	488
SOPEG_0245	219	361	520	462	347	562	502	386	358	350	322.939	336	489
SOPEG_2533	252	374	526	429	350	711	711	445	512	397	322.283	337	490
SOPEG_0765	759	1753	1497	1463	1530	1268	1301	1271	1201	1237	320.856	338	491
SOPEG_ps2543	231	362	441	478	351	359	615	407	537	465	320.602	NA	492
SOPEG_3893	657	1297	1449	1370	1039	1039	1396	1008	1197	1348	320.433	339	493
SOPEG_2870	489	1052	1089	1125	989	1003	637	709	969	621	320.243	340	494
SOPEG_0866	642	1034	1226	1509	1404	1212	1132	1146	1328	1098	320.189	341	495
SOPEG_ps0243	724	1527	1415	1563	1547	1270	1194	1132	1261	1173	319.793	NA	496
SOPEG_ps3255	371	775	926	841	600	496	748	506	667	694	319.64	NA	497
SOPEG_ps4029	448	887	907	984	822	725	793	737	803	882	319.423	NA	498
SOPEG_2313	630	1137	1452	1598	1170	965	1149	856	1318	1100	317.89	342	499
SOPEG_1734	987	1487	2071	1820	1350	1581	2364	1464	2287	2510	315.13	343	500
SOPEG_3987	141	250	312	221	389	274	214	349	118	218	314.605	344	501
SOPEG_2882	1212	2112	2219	3575	2927	1611	1532	1962	2570	1818	314.29	345	502
SOPEG_3548	591	1019	1464	1094	985	1234	1142	989	1107	964	314.192	346	503
SOPEG_0801	357	523	806	721	497	782	804	538	720	746	313.406	347	504
SOPEG_2005	1425	3019	2575	3762	3054	2092	2010	2170	2429	2019	312.142	348	505
SOPEG_ps1631	1098	1430	2600	1477	1542	1124	3252	2162	1500	3729	312.065	NA	506
SOPEG_2692	318	477	859	590	423	690	690	526	628	558	311.76	349	507
SOPEG_2436	426	767	896	689	789	754	858	820	751	711	311.297	350	508
SOPEG_ps1909	1364	2282	3171	2722	2199	2466	2881	2219	2336	2597	310.959	NA	509
SOPEG_ps3464	876	1616	2035	1925	1684	1266	1561	1326	1600	1397	309.219	NA	510
SOPEG_0079	501	1040	1064	1083	1054	767	647	734	807	820	307.168	351	511
SOPEG_3257	1449	2112	3157	2639	1866	3115	2811	2653	3434	2456	306.682	352	512
SOPEG_1165	633	1118	1354	1298	1103	1108	1178	1003	1000	1188	306.426	353	513
SOPEG_1232	192	238	443	320	253	442	486	296	355	435	306.223	354	514
SOPEG_1225	453	1034	799	1126	969	839	538	689	640	474	306.067	355	515
SOPEG_t1187	76	134	179	141	146	144	131	131	134	101	305.89	NA	516
SOPEG_2368	408	573	933	683	560	979	1056	647	694	738	305.836	356	517
SOPEG_ps1879	192	238	598	274	181	781	377	278	300	278	305.043	NA	518
SOPEG_3587	4029	7811	8056	9422	8749	5718	5078	6042	6915	6430	303.825	357	519
SOPEG_3918	858	1148	2220	1458	1118	1438	2137	1504	1462	1895	303.77	358	520
SOPEG_1730	378	371	791	754	566	584	951	693	819	917	303.517	359	521
SOPEG_2075	948	1340	2116	2024	1349	1453	2153	1352	1833	2107	302.612	360	522
SOPEG_3636	399	699	889	816	618	759	727	644	659	640	302.349	361	523
SOPEG_ps4138	1209	2238	2459	2651	2565	1929	1694	1931	2066	1752	302.203	NA	524
SOPEG_3354	123	152	328	289	224	198	229	149	278	225	302.031	362	525
SOPEG_ps3186	828	1566	1502	1909	1823	1260	1117	1425	1391	1113	301.769	NA	526
SOPEG_ps3830	609	684	1503	1128	874	1072	1516	1126	1026	1340	301.661	NA	527
SOPEG_ps0146	99	108	278	161	140	250	275	185	140	148	301.655	NA	528
SOPEG_ps1131	767	1323	1487	1728	1499	1252	1474	1335	1100	1103	300.918	NA	529
SOPEG_0706	789	1341	1709	1633	1456	1323	1296	1493	1150	1263	300.69	363	530
SOPEG_2504	507	840	1064	855	742	753	1045	867	733	1250	300.547	364	531
SOPEG_1263	459	976	862	895	967	655	694	794	677	554	299.415	365	532
SOPEG_2635	171	274	321	261	259	366	334	294	338	296	299.161	366	533
SOPEG_0384	1260	2236	2777	2704	2486	2080	2116	2032	1823	1749	298.438	367	534
SOPEG_ps1008	1164	1546	2718	2651	1852	1551	2534	1650	2089	2374	295.67	NA	535
SOPEG_ps0248	1827	3006	3883	3533	2559	2630	3751	2834	2613	4137	295.48	NA	536
SOPEG_0599	1470	2410	3220	3064	2466	2741	2427	2277	2402	2268	294.673	368	537
SOPEG_0324	951	1745	1706	2008	1699	1793	1390	1248	1868	1302	294.132	369	538
SOPEG_1137	264	436	455	596	440	452	489	467	426	343	291.395	370	539
SOPEG_ps0444	314	563	662	586	465	521	608	465	528	454	291.365	NA	540
SOPEG_2063	1161	1496	2642	2526	1975	1593	2105	1787	1925	2435	289.528	371	541
SOPEG_2171	324	464	687	740	498	547	647	421	610	461	286.84	372	542
SOPEG_0535	105	184	207	188	178	128	189	166	173	170	285.79	373	543
SOPEG_ps2606	760	1385	1346	1637	1482	1100	1138	1212	1118	965	285.619	NA	544
SOPEG_r3365	1542	2791	2118	3180	2332	2151	2732	3220	1714	2640	284.697	NA	545
SOPEG_3080	1578	2917	2832	3145	2902	2056	2148	2339	2759	2343	284.326	374	546
SOPEG_2268	468	787	641	1448	1566	482	568	615	356	536	283.699	375	547
SOPEG_1751	399	634	765	705	597	716	751	595	707	584	283.341	376	548
SOPEG_3105	822	1139	1821	1692	1240	1247	1382	1158	1517	1447	281.969	377	549
SOPEG_ps0623	947	1469	1565	2340	1744	1381	1426	1233	1921	1233	281.892	NA	550
SOPEG_ps2232	581	800	1140	1324	854	857	1040	786	1070	1053	281.663	NA	551
SOPEG_1831	657	1086	1228	1191	1008	1244	1040	982	991	1069	281.521	378	552
SOPEG_3989	204	228	518	297	243	535	362	259	372	393	280.789	379	553
SOPEG_2987	426	595	805	724	565	808	830	620	661	817	277.967	380	554
SOPEG_0331	231	415	481	332	346	264	411	394	325	392	277.937	381	555
SOPEG_ps3908	282	445	587	469	387	360	527	412	406	595	277.876	NA	556
SOPEG_t2908	75	119	162	125	121	128	116	101	163	80	277.643	NA	557
SOPEG_0749	1158	1915	2426	2072	1830	1651	1709	1671	1749	1987	276.562	382	558
SOPEG_3249	435	647	908	811	642	714	770	566	692	739	276.243	383	559
SOPEG_ps4099	656	981	1204	1265	1025	1084	1064	971	1099	1025	275.813	NA	560
SOPEG_ps3679	751	1056	1494	1041	1179	1435	1292	1201	1042	1410	275.052	NA	561
SOPEG_0947	855	1137	1706	1601	1147	1250	1562	1187	1462	1700	273.688	384	562
SOPEG_0754	2586	3243	7065	3374	2615	2417	6725	3113	2671	7824	273.545	385	563
SOPEG_1285	1224	1555	2726	2551	1809	1768	1873	1514	2305	2266	273.132	386	564
SOPEG_ps0148	204	297	429	366	354	399	280	375	269	230	273.01	NA	565
SOPEG_0824	951	1525	1658	1849	1624	1342	1343	1407	1552	1466	272.982	387	566
SOPEG_ps3460	876	1301	2216	1573	1170	1162	1420	1198	1449	1417	272.193	NA	567
SOPEG_1296	414	641	733	767	571	668	665	559	756	657	272.031	388	568
SOPEG_ps0532	548	710	1152	1125	741	993	939	748	943	822	271.852	NA	569
SOPEG_1012	1302	1827	2539	2312	1997	1908	2019	1975	2042	2451	271.479	389	570
SOPEG_3697	1044	1317	2318	2182	1641	1433	1731	1351	1882	1655	270.456	390	571
SOPEG_3685	297	594	399	690	481	532	267	358	461	337	270.183	391	572
SOPEG_1953	1377	1920	2821	2566	1883	1795	2434	1888	2105	2707	269.775	392	573
SOPEG_0177	480	704	1026	933	724	604	742	665	782	777	269.071	393	574
SOPEG_ps1575	192	265	301	248	267	429	333	296	307	320	267.766	NA	575
SOPEG_ps3199	1134	2009	1841	2458	2123	1690	1207	1450	1775	1295	267.553	NA	576
SOPEG_1133	384	472	782	676	477	557	813	468	744	647	266.964	394	577
SOPEG_0948	792	1016	1476	1554	1134	1103	1331	1133	1356	1398	266.588	395	578
SOPEG_ps0115	1427	2106	2651	2302	2210	2251	2388	2093	2036	2313	266.42	NA	579
SOPEG_ps1922	92	135	152	121	169	173	127	130	113	177	264.905	NA	580
SOPEG_1291	162	242	300	231	236	315	245	257	223	242	264.891	396	581
SOPEG_3586	4221	6336	6588	9548	7877	5464	5159	5522	6575	6295	264.084	397	582
SOPEG_0487	1461	2051	2722	2741	2066	2035	2254	2004	2490	2278	262.275	398	583
SOPEG_ps2858	186	266	336	345	267	231	262	263	297	342	261.757	NA	584
SOPEG_ps3363	484	730	910	862	700	593	751	704	717	723	259.487	NA	585
SOPEG_2065	837	975	1659	1553	1128	1396	1410	1034	1339	1443	258.869	399	586
SOPEG_3976	1908	2495	5600	2356	2580	2184	3396	2686	1807	3643	256.367	400	587
SOPEG_1172	414	579	830	629	538	437	760	548	590	785	256.005	401	588
SOPEG_4005	1275	1752	2512	1884	1529	1698	2124	1545	1858	2657	255.563	402	589
SOPEG_1265	2637	3630	4444	5427	4366	3712	3255	3702	3571	3830	253.911	403	590
SOPEG_1211	1266	1472	2559	2404	1984	1617	2061	1808	1788	1887	253.143	404	591
SOPEG_ps2240	513	677	1027	831	684	758	804	609	772	856	252.459	NA	592
SOPEG_0113	552	704	1007	961	756	786	820	693	837	992	252.429	405	593
SOPEG_0005	240	333	370	381	381	394	288	340	398	340	251.908	406	594
SOPEG_1207	1779	2549	2982	3240	2778	2942	2597	2288	2336	2204	251.408	407	595
SOPEG_0508	711	1028	1196	1142	959	992	1218	958	912	1121	251.299	408	596
SOPEG_3739	882	1310	1358	1578	1242	925	1391	1125	1377	1426	251.037	409	597
SOPEG_2129	792	1138	1264	1246	1175	944	1286	1041	1127	1348	251.01	410	598
SOPEG_0008	1542	2220	2849	2805	2340	2048	2051	2148	2169	2002	250.577	411	599
SOPEG_3383	960	1197	1635	1951	1697	1043	1311	1117	1693	1320	249.207	412	600
SOPEG_ps3524	285	359	450	452	428	538	381	399	466	348	248.173	NA	601
SOPEG_3988	360	383	805	421	387	684	688	456	533	600	248.136	413	602
SOPEG_0438	591	756	1121	862	798	656	1132	936	584	1059	247.82	414	603
SOPEG_3979	2409	3256	4072	4372	3831	3058	3329	3194	3421	3456	247.665	415	604
SOPEG_3572	222	352	340	254	343	295	321	343	253	361	247.543	416	605
SOPEG_ps1910	863	950	1781	1467	1023	991	1592	1032	1529	1408	247.176	NA	606
SOPEG_ps1186	447	662	755	646	596	745	719	566	608	571	247.14	NA	607
SOPEG_3645	255	435	354	481	468	257	334	289	327	315	247.094	417	608
SOPEG_2704	654	1064	1033	1060	939	919	831	844	821	861	245.181	418	609
SOPEG_4127	2427	3137	4291	4124	3232	3464	3705	3139	3464	3521	244.76	419	610
SOPEG_0116	288	381	440	402	303	513	508	327	424	479	243.786	420	611
SOPEG_3865	696	816	1311	1272	934	866	1037	852	1195	962	243.101	421	612
SOPEG_2814	651	943	1030	958	850	1026	962	834	812	962	242.628	422	613
SOPEG_1377	849	804	1456	1665	1312	1199	1342	1021	1461	1182	242.252	423	614
SOPEG_2250	3888	4848	6735	6528	4967	5252	6152	4859	5492	6094	241.931	424	615
SOPEG_0748	1122	1427	2063	1635	1294	1602	1849	1360	1598	1845	241.799	425	616
SOPEG_2409	357	676	436	486	509	512	340	476	485	426	241.509	426	617
SOPEG_2035	1293	1689	2095	2182	1676	1908	1894	1620	1847	1880	241.454	427	618
SOPEG_1061	186	221	341	256	187	375	354	210	265	245	240.989	428	619
SOPEG_3103	1122	1362	1980	1978	1627	1708	1424	1385	1664	1546	240.896	429	620
SOPEG_2459	693	974	1010	921	932	1048	1037	1000	892	1018	240.714	430	621
SOPEG_3762	342	492	625	543	413	438	507	466	391	483	239.621	431	622
SOPEG_3619	759	1049	1203	1295	986	841	1117	967	1057	1135	238.796	432	623
SOPEG_1190	426	547	740	582	439	731	666	666	507	591	238.532	433	624
SOPEG_4004	2361	2870	5370	3576	2872	2638	3800	2878	2596	4115	238.509	434	625
SOPEG_ps2229	315	428	464	545	446	445	377	426	407	460	238.438	NA	626
SOPEG_3602	1038	1438	2101	1813	1578	1169	1249	1320	1115	1436	238.145	435	627
SOPEG_1616	519	824	804	863	713	575	713	572	655	728	237.794	436	628
SOPEG_1802	228	388	340	373	337	248	337	254	317	202	237.399	437	629
SOPEG_0911	768	1090	1116	1174	1239	910	1020	1010	858	1188	237.15	438	630
SOPEG_3771	363	571	606	562	492	579	483	375	481	367	236.869	439	631
SOPEG_1264	1488	1953	2558	2824	2237	1892	1672	1841	1959	1891	235.826	440	632
SOPEG_0699	288	357	455	457	315	430	536	316	461	330	234.529	441	633
SOPEG_ps1514	1152	1360	2200	1645	1191	1116	2103	1267	1622	2186	234.366	NA	634
SOPEG_1554	666	882	1035	1091	856	1126	924	805	793	845	234.228	442	635
SOPEG_ps1600	472	647	780	538	555	471	702	696	600	858	234.222	NA	636
SOPEG_3914	1521	2015	2287	2504	2185	1820	1861	2024	2180	1928	232.328	443	637
SOPEG_2314	1110	1445	1643	1993	1476	1252	1442	1120	1815	1567	231.548	444	638
SOPEG_ps0220	243	254	411	316	294	392	386	328	334	365	231.326	NA	639
SOPEG_0253	633	827	949	703	785	1108	847	856	785	920	230.856	445	640
SOPEG_4103	618	821	1095	816	602	690	1097	671	638	1168	229.77	446	641
SOPEG_ps3513	924	1012	1491	1118	1240	1473	1417	1341	1158	1282	229.713	NA	642
SOPEG_t2929	76	113	119	132	82	177	82	59	120	41	229.062	NA	643
SOPEG_1223	321	556	380	584	635	341	194	377	335	321	228.737	447	644
SOPEG_ps1275	253	306	439	301	337	336	365	329	306	381	227.827	NA	645
SOPEG_ps2859	628	704	1119	858	644	682	1059	789	719	1209	227.82	NA	646
SOPEG_2231	639	616	984	1181	911	814	1005	782	930	808	227.727	448	647
SOPEG_1081	369	508	476	687	599	433	387	512	441	372	227.161	449	648
SOPEG_ps2561	924	1023	1483	1095	1197	1400	1425	1369	1144	1234	227.069	NA	649
SOPEG_1464	414	477	759	628	361	534	824	372	456	725	226.809	450	650
SOPEG_ps3286	1125	1744	1643	2131	1806	1118	1029	1154	1480	1154	226.556	NA	651
SOPEG_2064	1257	1370	1947	1921	1478	1672	1756	1497	1845	1977	226.044	451	652
SOPEG_ps2874	590	736	1053	836	752	732	845	685	786	703	224.745	NA	653
SOPEG_3123	3888	4207	6205	6687	5404	4737	4872	4202	6115	4930	223.523	452	654
SOPEG_ps0283	698	820	1409	908	858	415	1201	763	776	1267	222.897	NA	655
SOPEG_3515	240	260	286	295	289	526	346	319	284	294	222.875	453	656
SOPEG_2012	411	557	573	513	493	570	561	522	468	573	222.794	454	657
SOPEG_1723	675	684	1516	943	640	760	1340	708	707	1045	222.685	455	658
SOPEG_2227	297	327	425	409	371	274	474	276	452	567	222.386	456	659
SOPEG_ps0905	412	512	655	485	518	632	550	516	464	557	221.96	NA	660
SOPEG_ps2857	528	486	1054	773	512	576	881	607	648	980	221.938	NA	661
SOPEG_1960	1407	1637	2083	1916	1589	1993	1966	1841	1618	2149	221.699	457	662
SOPEG_1056	492	525	877	699	625	573	797	599	631	628	221.609	458	663
SOPEG_2974	1728	2204	2558	2412	2199	2299	2214	2124	2027	2253	220.652	459	664
SOPEG_2685	543	557	859	735	698	611	789	656	681	931	220.218	460	665
SOPEG_3391	2427	3013	3442	3699	3351	2876	2912	2847	3023	3294	219.957	461	666
SOPEG_2479	849	1079	1314	1272	927	973	1219	912	989	1266	219.457	462	667
SOPEG_ps0152	318	325	483	405	370	474	496	431	387	433	219.287	NA	668
SOPEG_1362	1311	1269	2281	1574	1268	1745	2171	1451	1993	2038	218.616	463	669
SOPEG_4026	420	522	624	686	553	436	452	423	689	508	218.194	464	670
SOPEG_ps1687	749	887	1189	972	909	1089	962	807	962	1005	217.977	NA	671
SOPEG_1661	678	583	1368	837	554	953	1176	753	886	1139	217.374	465	672
SOPEG_1704	492	646	700	624	552	521	599	586	665	749	217.324	466	673
SOPEG_1364	1116	1085	2495	1255	1024	1110	2063	1145	1166	2058	216.686	467	674
SOPEG_ps3356	489	605	876	677	531	473	737	551	569	663	216.665	NA	675
SOPEG_0271	813	1061	1208	1171	925	1064	1025	868	1144	875	216.35	468	676
SOPEG_0698	114	103	186	154	144	114	194	118	165	178	215.385	469	677
SOPEG_3218	696	922	1065	975	827	743	890	688	856	968	215.382	470	678
SOPEG_0489	342	356	589	436	395	410	486	412	453	476	215.297	471	679
SOPEG_0696	1569	2104	2150	2190	2146	1761	1954	1989	1814	1634	215.164	472	680
SOPEG_2408	984	1168	1613	1637	1299	1113	1161	1171	1210	999	214.948	473	681
SOPEG_ps2060	387	342	602	628	513	535	520	447	563	447	214.512	NA	682
SOPEG_1269	2154	2519	3265	3469	3032	2361	2376	2312	2787	2574	213.608	474	683
SOPEG_0091	333	486	429	461	467	374	308	358	388	398	212.837	475	684
SOPEG_0227	552	545	903	606	515	1001	837	631	691	695	212.004	476	685
SOPEG_ps0434	1159	908	3966	1474	705	655	2975	1105	500	1869	211.69	NA	686
SOPEG_ps0727	368	520	474	575	549	407	335	468	397	320	211.508	NA	687
SOPEG_ps1989	335	366	522	359	284	405	627	301	349	614	210.676	NA	688
SOPEG_0009	864	990	1234	1288	1156	1100	965	1060	980	971	210.371	477	689
SOPEG_3442	528	667	821	587	584	733	712	548	561	661	209.418	478	690
SOPEG_0511	1236	1243	2146	2052	1423	1413	1510	1249	1571	1536	208.706	479	691
SOPEG_3699	489	493	841	741	613	676	576	497	549	579	207.858	480	692
SOPEG_1299	1098	1222	1670	1561	1332	1542	1475	1167	1149	1197	207.683	481	693
SOPEG_0921	1332	1390	2609	1422	1290	1263	2182	1424	1210	2233	206.838	482	694
SOPEG_3310	720	998	860	1155	1152	722	531	857	836	581	206.152	483	695
SOPEG_3138	681	821	1082	954	816	893	746	708	784	697	206.127	484	696
SOPEG_t1819	80	87	113	113	79	133	93	84	87	101	205.673	NA	697
SOPEG_0673	1671	1800	2269	2200	1867	1915	2254	1845	1860	2419	204.88	485	698
SOPEG_3015	1050	1227	1498	1575	1098	1159	1356	978	1407	1217	204.679	486	699
SOPEG_3404	447	391	563	700	491	639	619	542	601	489	204.553	487	700
SOPEG_3753	507	548	646	613	452	860	727	484	624	591	202.532	488	701
SOPEG_0816	654	885	831	877	848	807	653	780	643	572	202.526	489	702
SOPEG_ps2891	757	680	1436	778	706	881	1168	965	785	1046	202.254	NA	703
SOPEG_0355	474	456	681	509	429	734	667	546	472	732	202.137	490	704
SOPEG_ps3279	369	423	525	356	428	461	461	562	277	455	201.643	NA	705
SOPEG_ps2594	556	678	796	778	598	683	588	526	722	584	201.472	NA	706
SOPEG_2143	1035	1330	1345	1470	1310	1030	1191	1049	1223	990	201.198	491	707
SOPEG_2389	375	461	525	513	300	421	417	366	474	486	199.344	492	708
SOPEG_ps0058	135	143	216	197	98	164	192	145	157	148	199.075	NA	709
SOPEG_0733	357	386	617	448	349	417	418	366	403	434	198.889	493	710
SOPEG_ps0743	171	184	268	231	155	256	239	169	182	160	198.846	NA	711
SOPEG_0006	471	594	615	638	528	563	541	434	524	493	198.58	494	712
SOPEG_1031	990	1050	1408	1086	875	1451	1217	1199	978	1313	198.459	495	713
SOPEG_1317	231	259	294	283	222	205	327	188	290	378	198.25	496	714
SOPEG_2664	183	216	240	266	205	244	225	160	208	170	198.188	497	715
SOPEG_ps1454	954	1085	1234	1373	1082	1049	1146	1001	1100	995	197.786	NA	716
SOPEG_1380	993	1072	1409	1343	1010	1066	1262	1054	1190	1115	197.083	498	717
SOPEG_t0663	77	68	111	117	77	138	99	49	131	49	196.338	NA	718
SOPEG_ps3897	574	675	775	761	683	579	668	586	606	634	196.065	NA	719
SOPEG_2031	495	512	652	522	461	613	650	464	661	691	196.003	499	720
SOPEG_0314	996	1078	1466	1130	1058	1165	1317	999	1133	1136	195.932	500	721
SOPEG_1668	351	440	518	401	313	473	453	331	335	367	195.636	501	722
SOPEG_ps2615	853	829	1257	1151	894	1003	1056	819	967	1108	195.581	NA	723
SOPEG_0674	585	590	1006	835	666	419	640	625	653	763	195.35	502	724
SOPEG_0922	531	532	936	567	547	473	802	542	427	804	195.141	503	725
SOPEG_1649	1071	809	1681	1098	853	1188	2071	1077	1412	1461	194.831	504	726
SOPEG_ps2094	612	546	963	615	551	1077	790	651	686	671	194.488	NA	727
SOPEG_2991	1998	1705	2805	2545	1821	2142	2628	1948	2589	3106	193.767	505	728
SOPEG_1087	357	377	574	439	304	416	411	371	351	468	192.646	506	729
SOPEG_4143	1869	2393	2655	2252	1932	2033	1904	1957	2211	1507	192.547	507	730
SOPEG_ps0934	797	1060	931	996	953	998	740	790	731	671	190.625	NA	731
SOPEG_ps1741	496	494	678	690	516	459	605	469	570	614	190.079	NA	732
SOPEG_t2585	90	51	130	122	51	176	93	72	200	83	190.011	NA	733
SOPEG_4124	1395	1489	1697	2121	1647	1464	1325	1314	1752	1341	189.676	508	734
SOPEG_3643	321	384	384	467	422	435	278	302	311	223	189.437	509	735
SOPEG_ps3379	150	151	191	142	119	162	263	129	159	208	188.403	NA	736
SOPEG_ps0883	806	844	973	1021	895	785	1005	803	856	899	187.612	NA	737
SOPEG_ps1610	1076	966	1428	1169	1018	1876	1327	1069	947	1221	187.317	NA	738
SOPEG_0330	825	797	1115	964	805	891	1074	765	932	1012	187.101	510	739
SOPEG_ps1239	990	1035	1371	1049	1000	1213	1260	1095	908	946	186.244	NA	740
SOPEG_r4137	116	126	136	128	133	88	149	130	121	130	185.985	NA	741
SOPEG_2535	975	857	1311	1096	933	961	1356	889	1146	1314	185.337	511	742
SOPEG_ps0123	702	677	863	793	693	988	752	742	789	717	185.213	NA	743
SOPEG_ps2727	812	958	925	970	875	825	787	964	836	681	184.184	NA	744
SOPEG_4019	1452	1686	1568	2013	1710	1627	1280	1405	1643	1122	184.148	512	745
SOPEG_0679	555	621	682	716	648	589	599	553	551	445	183.932	513	746
SOPEG_ps0567	256	315	274	297	261	299	201	280	278	238	183.745	NA	747
SOPEG_1355	2451	1715	3563	2791	2257	2532	3407	2522	3114	3168	183.509	514	748
SOPEG_0896	471	441	603	692	466	498	455	433	502	591	183.311	515	749
SOPEG_3901	1101	1042	1368	1385	1087	1165	1235	1073	1200	1317	182.842	516	750
SOPEG_ps2625	148	144	244	159	126	191	171	122	134	178	182.55	NA	751
SOPEG_ps0356	1120	956	1570	952	829	1302	1732	1287	1098	1447	182.545	NA	752
SOPEG_2572	1476	1522	1625	1617	1232	1854	1714	1312	1519	1976	182.33	517	753
SOPEG_1367	939	966	969	1475	1132	877	840	848	1182	837	182.246	518	754
SOPEG_2066	1473	1259	1998	2010	1459	1349	1785	1366	1611	1842	182.074	519	755
SOPEG_ps3891	727	607	1347	828	836	761	945	740	546	699	181.99	NA	756
SOPEG_2810	2283	2108	3063	2539	2371	3074	2405	2500	2189	2226	181.737	520	757
SOPEG_1373	822	768	1040	965	773	796	1046	889	791	994	181.622	521	758
SOPEG_ps1143	210	209	252	273	231	254	227	178	242	184	181.57	NA	759
SOPEG_0302	324	354	355	391	365	270	305	367	336	351	181.471	522	760
SOPEG_0548	1596	1835	1946	1834	1588	1492	1639	1500	1545	1839	181.385	523	761
SOPEG_3961	510	514	568	782	652	551	429	438	561	449	181.087	524	762
SOPEG_0697	1140	1018	1523	1360	1067	1226	1341	1201	1283	1192	180.889	525	763
SOPEG_ps3115	765	800	974	1054	916	728	719	623	792	781	180.877	NA	764
SOPEG_1829	549	583	723	588	475	554	618	504	616	627	180.829	526	765
SOPEG_1760	279	321	294	228	327	471	277	282	209	232	180.7	527	766
SOPEG_3640	1455	1245	2119	1534	1198	1286	2121	1323	1603	1918	180.15	528	767
SOPEG_2004	1095	1173	1585	1326	1129	839	1130	903	960	1417	179.413	529	768
SOPEG_ps2343	1531	1551	1888	1863	1443	1634	1584	1422	1457	1850	179.396	NA	769
SOPEG_3639	669	549	879	811	566	770	872	564	658	916	179.094	530	770
SOPEG_ps1420	108	80	150	107	97	148	134	104	107	143	178.876	NA	771
SOPEG_ps0323	898	828	1203	1143	1030	766	1057	768	1126	777	178.83	NA	772
SOPEG_3101	615	531	769	828	639	624	612	594	734	656	178.819	531	773
SOPEG_1135	966	1023	1325	1255	820	989	1111	811	977	909	178.395	532	774
SOPEG_2003	471	465	629	643	466	498	495	452	402	470	178.314	533	775
SOPEG_0112	579	546	677	696	616	597	593	510	565	719	177.271	534	776
SOPEG_4120	1644	1629	1929	1989	1831	1762	1632	1669	1614	1504	177.166	535	777
SOPEG_2668	1269	999	1488	1394	1097	1459	1484	1345	1549	1496	177.159	536	778
SOPEG_ps3417	405	369	481	467	511	388	439	391	438	380	177.123	NA	779
SOPEG_3791	297	276	532	315	293	185	473	269	202	319	176.967	537	780
SOPEG_ps0973	561	504	833	611	532	670	623	519	548	556	176.684	NA	781
SOPEG_3392	1356	1280	1791	1758	1356	1217	1362	1154	1410	1583	176.482	538	782
SOPEG_1939	819	718	1017	835	706	1023	1058	819	746	930	176.472	539	783
SOPEG_ps2614	531	536	663	648	564	459	552	436	652	494	176.4	NA	784
SOPEG_3018	468	434	531	517	388	542	546	478	424	576	176.037	540	785
SOPEG_ps3951	142	104	210	154	115	203	147	155	141	155	175.669	NA	786
SOPEG_1230	747	851	972	1057	575	554	887	551	691	800	175.614	541	787
SOPEG_0785	528	467	620	394	367	606	802	396	485	886	175.539	542	788
SOPEG_2834	321	275	472	231	239	255	496	325	245	515	174.91	543	789
SOPEG_1665	612	624	613	901	624	519	602	501	622	675	174.562	544	790
SOPEG_0297	576	626	678	622	581	588	555	480	525	648	174.554	545	791
SOPEG_4074	825	861	961	848	745	972	950	817	693	792	174.488	546	792
SOPEG_0774	585	600	680	769	594	474	650	560	473	618	174.21	547	793
SOPEG_0538	624	526	789	754	510	601	700	506	731	809	174.041	548	794
SOPEG_1010	807	591	1125	966	614	794	1092	714	830	1057	173.842	549	795
SOPEG_3031	192	226	212	241	249	167	156	188	185	108	173.718	550	796
SOPEG_ps3757	225	200	273	236	178	315	250	244	170	249	173.577	NA	797
SOPEG_0333	942	941	1249	981	949	873	970	888	834	1036	173.545	551	798
SOPEG_4097	915	913	1010	1168	976	795	839	878	966	848	172.561	552	799
SOPEG_3617	1635	1399	2106	1707	1534	1763	1925	1429	1597	1813	171.808	553	800
SOPEG_3904	609	611	636	812	628	605	593	551	593	525	171.482	554	801
SOPEG_1257	1932	1508	2810	2166	1754	1847	2286	1722	1798	2311	171.209	555	802
SOPEG_ps1220	240	234	288	231	186	239	287	211	239	280	171.132	NA	803
SOPEG_3937	300	306	304	358	280	313	309	287	302	256	170.836	556	804
SOPEG_3106	1164	1097	1448	1370	1099	1041	1073	994	1283	1261	170.768	557	805
SOPEG_1241	261	207	355	260	221	318	325	214	272	273	170.471	558	806
SOPEG_4045	822	852	1023	900	777	748	791	785	756	784	170.371	559	807
SOPEG_0114	726	652	844	955	734	742	725	702	594	719	170.24	560	808
SOPEG_ps0317	947	879	1123	1129	800	1000	1037	839	881	973	169.904	NA	809
SOPEG_0134	390	329	504	353	312	511	459	385	337	409	169.623	561	810
SOPEG_2069	1317	1001	1811	1462	1088	1098	1718	1051	1576	1480	169.253	562	811
SOPEG_3910	900	736	1108	1003	801	849	1198	838	893	879	169.18	563	812
SOPEG_ps1305	513	505	504	522	400	417	655	437	541	625	169.146	NA	813
SOPEG_3372	1725	1598	2076	2271	1587	1610	1703	1440	1815	1610	169.139	564	814
SOPEG_3614	771	763	1054	788	740	790	819	677	648	688	169.071	565	815
SOPEG_2387	747	680	940	767	623	716	859	663	687	867	169.037	566	816
SOPEG_2573	858	766	981	864	781	819	1097	772	831	899	168.992	567	817
SOPEG_ps0368	999	865	1128	959	658	1341	1174	771	1089	1119	167.984	NA	818
SOPEG_3769	822	736	1300	829	788	713	836	849	707	709	167.883	568	819
SOPEG_2528	621	503	764	748	535	481	677	538	613	808	167.51	569	820
SOPEG_1750	1479	1348	1595	1644	1335	1482	1482	1324	1549	1518	167.413	570	821
SOPEG_2538	600	650	672	661	575	449	572	539	551	583	167.165	571	822
SOPEG_1379	819	793	922	979	871	675	771	728	761	778	167.041	572	823
SOPEG_ps1271	1683	1436	2060	2194	1785	1441	1547	1496	1627	1600	166.629	NA	824
SOPEG_2369	705	647	869	844	730	585	677	658	609	668	166.267	573	825
SOPEG_3212	336	289	392	459	372	281	325	258	359	283	165.912	574	826
SOPEG_3225	384	321	512	419	339	327	520	307	296	429	165.832	575	827
SOPEG_ps3339	2106	2316	2239	2489	2418	1736	1705	1774	1848	1654	165.522	NA	828
SOPEG_3911	717	671	807	843	677	607	683	610	713	719	165.245	576	829
SOPEG_0332	2550	2283	2990	2694	2240	2345	2838	2252	2290	2713	165.175	577	830
SOPEG_1413	300	274	343	366	274	332	289	257	290	238	165.089	578	831
SOPEG_0111	564	510	724	621	493	490	545	451	529	647	165.042	579	832
SOPEG_ps4118	130	126	146	190	116	118	136	119	103	90	164.651	NA	833
SOPEG_ps1956	1962	1608	2464	2217	1833	1883	2051	1778	1821	1884	164.402	NA	834
SOPEG_ps3253	899	871	1086	983	766	963	951	718	710	839	164.226	NA	835
SOPEG_3693	453	488	596	469	389	370	402	416	383	382	163.739	580	836
SOPEG_2038	741	747	856	870	603	599	868	579	581	729	163.547	581	837
SOPEG_ps0939	1565	1210	2237	1623	1230	1359	1732	1409	1410	1761	162.837	NA	838
SOPEG_1212	1017	814	1274	1128	954	854	1051	873	945	1111	162.719	582	839
SOPEG_0375	1251	902	1586	975	843	1053	1641	923	1262	1997	162.612	583	840
SOPEG_3137	906	752	1130	1083	856	919	727	894	777	825	162.235	584	841
SOPEG_1311	510	468	507	546	502	438	581	470	463	423	161.881	585	842
SOPEG_2809	1131	1039	1185	1126	1185	876	986	1222	960	1112	161.676	586	843
SOPEG_3878	726	643	797	729	569	600	743	612	723	873	161.661	587	844
SOPEG_1164	426	385	476	462	301	394	441	349	366	517	161.573	588	845
SOPEG_4002	1887	1609	2136	2210	1754	1769	1742	1538	1805	1871	161.403	589	846
SOPEG_2122	450	458	498	493	402	321	357	369	495	427	161.4	590	847
SOPEG_3081	1464	1102	1794	1665	1230	1586	1582	1344	1412	1216	161.054	591	848
SOPEG_2943	1014	707	1513	945	658	801	1404	947	856	1186	160.497	592	849
SOPEG_ps3665	1645	1396	1800	1935	1558	1259	1531	1486	1433	1780	160.271	NA	850
SOPEG_0001	1890	1720	1841	2300	1800	1622	1890	1311	1844	1851	160.207	593	851
SOPEG_2486	585	558	577	615	528	464	552	476	548	639	160.153	594	852
SOPEG_ps0045	615	622	695	715	593	546	507	461	493	554	159.783	NA	853
SOPEG_0653	735	757	736	839	767	644	619	616	676	495	159.618	595	854
SOPEG_1066	1563	1420	1694	1369	1252	1223	1690	1420	1380	1825	159.556	596	855
SOPEG_ps1091	172	157	191	169	146	228	154	145	155	123	159.434	NA	856
SOPEG_ps2550	855	768	923	910	738	717	868	693	756	887	158.86	NA	857
SOPEG_1736	564	367	635	625	377	408	645	487	746	661	158.739	597	858
SOPEG_2512	405	381	447	447	300	364	358	335	368	419	158.649	598	859
SOPEG_2640	192	142	275	127	120	194	261	130	176	245	158.007	599	860
SOPEG_0609	795	623	1079	808	583	944	883	667	712	581	157.942	600	861
SOPEG_3054	804	613	996	1079	702	779	820	593	683	699	157.797	601	862
SOPEG_2972	951	1011	803	1210	838	623	876	702	839	875	157.198	602	863
SOPEG_3346	588	527	556	582	471	437	665	537	468	661	156.92	603	864
SOPEG_ps3408	795	728	823	883	754	707	690	632	712	698	156.681	NA	865
SOPEG_3968	855	644	1415	737	693	511	876	777	609	1077	156.605	604	866
SOPEG_1524	468	372	636	441	383	344	632	433	312	435	156.581	605	867
SOPEG_0004	819	744	945	837	741	895	585	614	800	636	155.456	606	868
SOPEG_0904	591	497	550	634	492	699	520	527	455	552	155.321	607	869
SOPEG_3419	957	887	1176	989	843	782	808	837	839	741	155.2	608	870
SOPEG_2571	642	501	726	561	333	465	770	381	768	899	154.849	609	871
SOPEG_1456	807	622	873	919	634	828	755	649	807	713	154.848	610	872
SOPEG_ps3776	717	503	895	757	465	865	841	523	561	715	154.422	NA	873
SOPEG_2726	582	522	647	645	491	538	478	435	503	535	154.199	611	874
SOPEG_1127	480	423	549	461	458	437	421	349	466	390	154.088	612	875
SOPEG_ps0493	506	287	651	438	330	489	639	414	491	599	152.996	NA	876
SOPEG_ps3293	141	84	145	118	86	200	147	116	137	162	152.394	NA	877
SOPEG_1738	255	176	244	295	167	129	229	244	362	269	152.241	613	878
SOPEG_2481	1263	970	1423	1614	1154	958	1121	964	1189	1047	152.035	614	879
SOPEG_2812	2652	2271	2807	2972	2431	2122	2263	2038	2479	2108	151.454	615	880
SOPEG_ps3482	243	147	318	210	192	246	209	216	257	244	151.089	NA	881
SOPEG_3420	222	157	297	160	175	178	282	187	175	223	150.746	616	882
SOPEG_1065	573	419	618	553	447	508	611	537	474	521	150.452	617	883
SOPEG_1028	762	495	993	587	474	655	885	604	777	867	150.438	618	884
SOPEG_3615	564	404	712	501	407	566	627	435	495	502	150.237	619	885
SOPEG_1216	201	175	184	212	189	178	188	161	151	159	149.471	620	886
SOPEG_3902	396	332	380	424	301	359	340	297	338	395	149.38	621	887
SOPEG_ps1448	366	277	411	328	254	308	409	255	317	404	149.019	NA	888
SOPEG_1102	1029	785	1306	1066	855	715	1082	781	795	943	148.784	622	889
SOPEG_1060	2628	2063	3001	2538	2094	2168	2554	1969	2405	2330	148.667	623	890
SOPEG_0247	204	188	212	182	137	215	155	175	145	191	148.446	624	891
SOPEG_3397	726	614	686	806	700	585	522	520	732	578	148.402	625	892
SOPEG_ps0262	483	452	472	477	547	427	275	398	387	317	148.183	NA	893
SOPEG_ps2237	682	591	632	797	570	576	494	596	597	507	147.933	NA	894
SOPEG_0869	1215	850	1499	1233	986	909	1290	889	965	1222	147.737	626	895
SOPEG_0670	1143	931	1408	1043	850	856	1142	945	830	1068	147.479	627	896
SOPEG_ps2155	1061	789	1330	1168	839	804	872	911	863	919	147.122	NA	897
SOPEG_ps1053	750	630	744	719	698	644	651	599	551	643	147.079	NA	898
SOPEG_ps2134	720	501	826	636	543	729	763	533	659	609	146.982	NA	899
SOPEG_3601	960	765	1329	1051	761	655	904	680	741	766	146.814	628	900
SOPEG_0994	1515	1270	1541	1753	1145	1353	1372	1071	1177	1231	146.589	629	901
SOPEG_ps3205	1191	949	1487	1268	816	870	1256	707	1101	1018	146.549	NA	902
SOPEG_0183	678	405	832	520	448	656	806	500	596	745	146.131	630	903
SOPEG_ps2916	750	581	801	661	576	726	673	586	528	771	145.957	NA	904
SOPEG_3174	462	369	335	409	413	505	334	333	598	294	145.772	631	905
SOPEG_ps3696	1807	1234	2096	1845	1225	1374	1945	1268	1627	1850	145.767	NA	906
SOPEG_3969	1488	845	1659	1159	950	1162	1801	1167	1381	1917	145.67	632	907
SOPEG_ps2331	1173	966	1083	1024	1003	1126	977	997	972	935	145.414	NA	908
SOPEG_0954	708	598	673	647	512	493	686	506	590	771	145.402	633	909
SOPEG_2551	789	675	707	835	798	592	518	575	740	626	145.212	634	910
SOPEG_ps0226	495	387	581	323	316	474	599	346	292	562	145.071	NA	911
SOPEG_1647	435	384	449	371	250	391	428	276	313	491	144.996	635	912
SOPEG_2638	408	355	390	312	404	258	324	442	291	323	144.826	636	913
SOPEG_ps0758	566	516	564	440	377	472	565	472	464	444	144.726	NA	914
SOPEG_3962	1071	814	1004	1219	951	738	885	749	1029	948	144.484	637	915
SOPEG_3099	1479	1160	1374	1620	1403	1081	1244	1101	1278	1166	144.099	638	916
SOPEG_0708	1047	792	1236	1116	865	726	931	799	776	880	143.23	639	917
SOPEG_2873	921	649	914	959	674	857	896	660	858	716	143.066	640	918
SOPEG_ps0782	1043	688	1109	666	542	792	1547	742	777	1316	143.048	NA	919
SOPEG_2450	948	801	929	963	849	770	699	710	842	631	142.814	641	920
SOPEG_1666	702	584	711	751	647	425	536	534	565	579	142.782	642	921
SOPEG_t1201	75	28	72	67	26	128	69	39	156	30	142.283	NA	922
SOPEG_ps3483	124	90	126	88	100	136	118	101	93	102	142.274	NA	923
SOPEG_ps2725	1807	1459	1741	1791	1398	1905	1361	1324	1467	1290	141.963	NA	924
SOPEG_ps3970	2042	1033	2909	1664	981	1471	2525	1354	1734	2688	141.684	NA	925
SOPEG_2068	1203	858	1142	1082	978	862	1096	864	1103	1225	141.647	643	926
SOPEG_ps0550	579	423	519	498	385	449	649	450	505	546	141.606	NA	927
SOPEG_ps0645	748	605	779	579	565	668	625	656	447	708	141.297	NA	928
SOPEG_3351	1419	1086	1343	1193	1055	1200	1219	1142	1120	1386	141.279	644	929
SOPEG_ps4106	546	376	589	549	343	400	686	353	393	536	141.259	NA	930
SOPEG_1807	1242	884	1049	1510	1111	865	958	828	1300	985	141.206	645	931
SOPEG_1955	1284	919	1246	1166	964	998	1155	964	1116	1275	141.168	646	932
SOPEG_1383	825	699	856	846	637	562	640	658	606	653	140.593	647	933
SOPEG_ps2592	567	489	544	474	541	499	426	437	409	377	140.307	NA	934
SOPEG_ps0025	161	124	174	140	116	187	102	99	137	138	140.143	NA	935
SOPEG_ps0510	752	446	815	607	448	590	936	511	592	887	140.099	NA	936
SOPEG_3207	1140	839	1125	1298	1000	761	929	706	1078	884	139.869	648	937
SOPEG_0007	534	429	560	485	369	426	378	320	522	507	139.846	649	938
SOPEG_ps1429	517	375	510	496	313	409	529	300	435	528	138.89	NA	939
SOPEG_3863	540	417	447	475	472	411	392	422	483	471	138.883	650	940
SOPEG_2312	1371	994	1210	1410	1203	1033	1067	1015	1230	1046	138.343	651	941
SOPEG_ps3965	602	304	722	551	430	455	653	454	514	584	138.15	NA	942
SOPEG_0169	1260	804	1114	1417	953	782	1258	842	1238	1110	138.064	652	943
SOPEG_1830	1833	1454	1627	1598	1328	1676	1508	1303	1382	1607	137.976	653	944
SOPEG_1142	471	435	396	477	374	505	310	295	335	275	137.916	654	945
SOPEG_ps4100	1900	1371	2021	1562	1379	1581	1755	1495	1392	1589	137.755	NA	946
SOPEG_ps2557	2370	1886	2233	2490	2060	1912	1542	1759	1830	1681	137.677	NA	947
SOPEG_1029	627	418	675	468	421	503	576	421	539	674	137.407	655	948
SOPEG_ps1957	1977	1364	2093	1901	1507	1426	1615	1566	1516	1719	137.097	NA	949
SOPEG_ps1530	750	559	808	670	554	661	625	545	482	640	137.073	NA	950
SOPEG_ps3509	750	539	793	619	568	589	649	588	488	696	136.626	NA	951
SOPEG_1375	3225	1874	3367	3211	2735	2613	2373	2486	3166	2459	136.545	656	952
SOPEG_3876	564	358	612	546	419	514	476	441	471	375	136.079	657	953
SOPEG_ps2507	705	555	637	714	581	553	559	438	581	503	136.047	NA	954
SOPEG_2733	750	513	717	549	561	686	675	586	571	661	136.017	658	955
SOPEG_2855	1203	832	1083	1073	947	931	1022	903	1022	1019	135.952	659	956
SOPEG_2852	600	527	459	593	585	386	410	439	462	394	135.945	660	957
SOPEG_2202	402	300	357	369	313	264	393	299	328	302	135.829	661	958
SOPEG_ps3849	750	583	789	634	561	582	601	554	445	679	135.402	NA	959
SOPEG_3208	981	786	839	1088	819	696	737	604	821	676	135.37	662	960
SOPEG_2663	756	513	738	781	541	471	651	521	650	684	135.189	663	961
SOPEG_1354	717	525	700	532	531	557	631	652	440	618	135.08	664	962
SOPEG_ps2815	2694	2073	2459	2393	1994	2049	2362	2001	1952	2116	134.901	NA	963
SOPEG_ps3634	749	550	763	591	550	669	608	581	514	605	134.891	NA	964
SOPEG_1101	546	468	498	444	357	406	494	374	435	402	134.845	665	965
SOPEG_1369	507	325	477	561	433	337	364	321	469	435	134.57	666	966
SOPEG_2604	759	651	675	589	532	576	726	469	529	629	134.548	667	967
SOPEG_ps2649	909	625	906	631	571	863	944	637	681	774	134.49	NA	968
SOPEG_0751	732	567	717	710	494	563	647	493	516	560	134.326	668	969
SOPEG_1163	828	625	681	686	522	735	798	475	663	771	134.3	669	970
SOPEG_1883	750	557	683	539	542	607	606	630	548	659	134.217	670	971
SOPEG_ps3992	1218	853	1160	963	929	1094	1024	865	970	961	134.147	NA	972
SOPEG_0386	1269	842	1282	1139	964	1255	939	931	1044	860	133.963	671	973
SOPEG_2484	948	670	803	1051	847	814	614	621	828	592	133.816	672	974
SOPEG_ps0436	909	509	1039	721	520	827	1031	663	601	821	133.201	NA	975
SOPEG_3403	390	299	313	286	206	306	364	311	277	389	132.816	673	976
SOPEG_3466	750	532	679	580	513	675	636	586	497	656	132.8	674	977
SOPEG_1303	387	290	323	342	304	316	350	257	312	245	132.423	675	978
SOPEG_ps3511	925	583	987	775	673	747	822	648	657	809	132.42	NA	979
SOPEG_4125	1101	843	891	1086	940	855	766	744	878	734	132.124	676	980
SOPEG_ps1834	191	124	178	133	126	136	197	134	138	202	132.035	NA	981
SOPEG_0166	636	452	633	536	447	449	542	448	455	559	132.003	677	982
SOPEG_ps1633	629	457	530	604	478	447	549	387	511	484	131.772	NA	983
SOPEG_0702	423	335	418	368	326	318	327	227	352	298	131.77	678	984
SOPEG_ps1776	354	221	358	265	261	254	332	228	278	346	131.614	NA	985
SOPEG_3278	924	580	945	684	599	815	857	657	697	811	131.6	679	986
SOPEG_3102	1275	805	1264	1197	987	977	1067	877	1118	859	131.417	680	987
SOPEG_3104	927	596	1013	845	706	664	717	564	863	674	131.149	681	988
SOPEG_ps2854	457	278	559	401	302	308	456	272	314	417	131.085	NA	989
SOPEG_0880	750	517	694	581	546	570	657	578	486	657	130.947	682	990
SOPEG_ps0018	962	662	891	740	583	831	733	594	1008	754	130.816	NA	991
SOPEG_ps3857	661	533	572	589	410	507	583	418	440	527	130.728	NA	992
SOPEG_0913	747	498	661	755	606	540	554	487	558	625	130.694	683	993
SOPEG_1009	2235	1414	2191	1994	1376	1805	2067	1334	1787	2004	130.639	684	994
SOPEG_1742	423	280	451	297	199	239	525	218	391	414	130.633	685	995
SOPEG_2071	1368	800	1309	1145	916	1002	1215	939	1142	1328	130.501	686	996
SOPEG_3864	822	592	830	693	541	505	644	473	782	692	130.144	687	997
SOPEG_1266	417	333	425	471	365	247	223	287	282	241	129.875	688	998
SOPEG_1893	750	551	756	543	508	616	629	567	430	612	129.818	689	999
SOPEG_ps2910	992	667	976	737	721	818	840	714	688	796	129.732	NA	1000
SOPEG_1952	1416	899	1440	1153	989	1116	1142	1018	1037	1183	129.395	690	1001
SOPEG_1382	2343	1728	2181	2065	1819	1748	1587	1683	1656	1714	129.356	691	1002
SOPEG_ps0543	735	458	708	541	435	669	668	565	517	621	129.291	NA	1003
SOPEG_ps4089	1484	906	1515	1293	907	1045	1518	963	1080	1289	129.176	NA	1004
SOPEG_1709	792	565	801	578	601	534	636	550	545	671	129.093	692	1005
SOPEG_0273	1086	625	1007	1009	783	639	994	657	992	984	128.911	693	1006
SOPEG_ps4000	546	386	591	475	392	402	438	318	406	395	128.904	NA	1007
SOPEG_ps2254	696	555	555	569	442	382	665	474	470	608	128.707	NA	1008
SOPEG_2052	627	411	597	546	437	409	543	384	522	528	128.703	694	1009
SOPEG_ps3453	1001	595	1110	795	525	756	1051	621	761	889	128.671	NA	1010
SOPEG_3224	1344	1304	1032	1378	1155	763	729	814	939	723	128.606	695	1011
SOPEG_ps0943	780	608	797	586	470	617	633	492	540	593	128.487	NA	1012
SOPEG_3616	267	170	320	247	190	138	245	187	194	184	128.374	696	1013
SOPEG_0654	2274	1535	2053	2089	1636	1619	1806	1547	1734	1689	127.996	697	1014
SOPEG_3978	330	228	313	339	233	233	227	204	249	249	127.715	698	1015
SOPEG_1724	1065	480	1726	813	465	544	1586	731	455	968	127.545	699	1016
SOPEG_2730	2040	1353	1844	1782	1616	1553	1456	1418	1576	1439	127.5	700	1017
SOPEG_0882	1092	727	973	887	683	932	980	716	804	819	127.293	701	1018
SOPEG_3883	1167	620	1287	964	500	1149	1049	669	930	1108	127.058	702	1019
SOPEG_1069	789	653	578	690	557	567	528	551	616	496	127.016	703	1020
SOPEG_ps1923	751	543	734	558	588	562	564	500	465	581	126.933	NA	1021
SOPEG_ps1388	115	81	112	119	77	95	62	91	89	59	126.903	NA	1022
SOPEG_ps0208	255	138	256	193	166	238	236	169	155	237	126.722	NA	1023
SOPEG_0545	267	156	282	211	171	149	243	174	178	286	126.376	704	1024
SOPEG_ps4107	1415	892	1121	1067	684	920	1380	950	1023	1630	126.246	NA	1025
SOPEG_2889	933	680	790	857	694	671	655	549	765	626	126.241	705	1026
SOPEG_2570	924	544	923	714	542	799	805	613	659	802	126.238	706	1027
SOPEG_2144	954	614	774	1045	852	652	593	649	674	654	126.222	707	1028
SOPEG_2277	1428	999	1306	1267	914	916	1255	862	1015	1156	126.194	708	1029
SOPEG_ps1360	855	600	615	742	649	603	647	551	711	626	125.965	NA	1030
SOPEG_0494	624	337	603	414	346	536	571	490	483	545	125.809	709	1031
SOPEG_ps2126	159	114	131	120	130	152	118	97	103	101	125.575	NA	1032
SOPEG_0170	1062	776	954	875	701	853	793	720	775	670	125.554	710	1033
SOPEG_2601	1731	1108	1448	1611	1101	1175	1344	1117	1449	1342	124.827	711	1034
SOPEG_2032	3000	1836	2764	2557	1854	2457	2432	1787	2481	2266	124.793	712	1035
SOPEG_ps2428	159	114	124	92	84	105	169	91	133	144	124.721	NA	1036
SOPEG_3834	924	584	884	693	604	706	863	627	665	630	124.645	713	1037
SOPEG_0971	750	488	686	527	503	551	592	554	503	633	124.642	714	1038
SOPEG_2839	564	337	485	481	305	357	515	374	416	560	124.577	715	1039
SOPEG_0677	288	228	183	283	248	224	153	168	216	176	124.528	716	1040
SOPEG_2148	1206	796	1013	1129	929	779	879	847	925	779	124.443	717	1041
SOPEG_3727	750	516	655	537	534	588	574	508	498	582	124.323	718	1042
SOPEG_ps1973	2638	1521	2647	2182	1582	1893	2411	1620	1902	2256	124.238	NA	1043
SOPEG_3620	1611	1037	1528	1321	1036	1206	1240	1080	1134	1256	124.215	719	1044
SOPEG_0671	804	533	694	638	558	584	655	585	489	619	123.881	720	1045
SOPEG_1295	444	291	407	362	335	275	323	262	362	341	123.606	721	1046
SOPEG_2121	2856	1826	2344	2909	2048	2000	1980	1680	2289	2032	123.59	722	1047
SOPEG_ps3544	1591	1054	1288	1462	1264	1082	1058	1011	1255	1084	123.528	NA	1048
SOPEG_2480	1083	651	999	1010	719	691	882	602	949	792	123.314	723	1049
SOPEG_2002	879	645	785	773	687	567	634	560	512	597	123.241	724	1050
SOPEG_0149	924	586	873	658	565	625	806	671	634	738	123.171	725	1051
SOPEG_ps3657	447	333	338	349	313	283	425	276	276	319	123.101	NA	1052
SOPEG_ps1703	318	266	200	329	279	286	149	201	174	148	122.966	NA	1053
SOPEG_2527	888	546	945	711	542	605	801	495	620	700	122.863	726	1054
SOPEG_0691	2808	1664	2326	2226	1326	1994	2619	1762	1881	3001	122.819	727	1055
SOPEG_2753	666	528	543	600	533	449	409	393	451	383	122.638	728	1056
SOPEG_2208	348	234	264	255	227	314	248	245	226	266	122.408	729	1057
SOPEG_1626	2613	1644	2171	2318	1769	1809	2066	1740	1718	2062	122.402	730	1058
SOPEG_0690	717	468	651	514	348	445	641	410	461	791	122.233	731	1059
SOPEG_ps2081	1578	1146	1445	1056	946	1297	1068	1159	1014	1112	122.178	NA	1060
SOPEG_2875	750	505	676	536	487	583	563	536	427	597	122.089	732	1061
SOPEG_ps3128	798	365	958	672	440	420	865	452	599	715	121.99	NA	1062
SOPEG_ps0020	720	346	712	522	436	607	657	510	482	615	121.922	NA	1063
SOPEG_1240	1509	1006	1342	1402	1092	1031	1054	872	1044	1050	121.741	733	1064
SOPEG_ps3272	531	359	540	335	306	448	447	343	330	368	121.523	NA	1065
SOPEG_0687	390	279	333	248	150	414	336	212	219	337	121.098	734	1066
SOPEG_ps2867	47	31	35	35	31	42	41	23	31	37	121.018	NA	1067
SOPEG_ps2441	3861	2500	3270	3230	2584	2488	3031	2348	2609	3075	120.871	NA	1068
SOPEG_1381	1296	883	1103	1162	880	890	886	834	910	840	120.829	735	1069
SOPEG_ps3934	451	299	386	314	270	476	319	281	296	293	120.826	NA	1070
SOPEG_0693	1167	661	904	831	494	809	1152	682	834	1330	120.792	736	1071
SOPEG_ps3862	171	129	117	115	109	133	138	118	118	106	120.607	NA	1072
SOPEG_1461	1056	778	860	878	757	608	760	685	689	707	120.453	737	1073
SOPEG_3056	723	414	619	553	398	688	500	557	552	469	120.4	738	1074
SOPEG_1755	924	503	848	644	548	738	772	582	697	772	120.3	739	1075
SOPEG_3374	750	484	735	541	484	477	565	518	463	594	120.275	740	1076
SOPEG_2388	1506	1027	1248	1038	895	1018	1121	1009	1144	1150	120.14	741	1077
SOPEG_1964	750	466	658	527	513	589	535	491	491	588	119.95	742	1078
SOPEG_2993	1659	1005	1862	1280	927	1345	1417	914	889	1262	119.841	743	1079
SOPEG_0310	924	546	869	619	583	696	786	558	619	751	119.765	744	1080
SOPEG_2540	318	176	305	229	209	319	264	185	225	185	119.762	745	1081
SOPEG_ps0319	1838	1101	1640	1669	1199	1096	1389	1144	1318	1403	119.676	NA	1082
SOPEG_0784	750	479	643	537	496	549	563	541	418	598	119.658	746	1083
SOPEG_3140	1800	1196	1441	1652	1353	1321	1046	1073	1344	1108	119.551	747	1084
SOPEG_2362	1275	735	1051	1130	886	875	867	726	972	1046	119.339	748	1085
SOPEG_3396	558	358	355	449	473	431	320	438	413	303	119.115	749	1086
SOPEG_3347	1308	825	1110	971	789	836	1149	804	869	1048	119.069	750	1087
SOPEG_ps0474	473	261	442	361	254	412	419	290	271	385	118.943	NA	1088
SOPEG_1484	750	466	642	504	492	600	545	529	468	558	118.848	751	1089
SOPEG_0557	750	477	608	508	493	614	592	488	448	561	118.746	752	1090
SOPEG_ps2705	267	176	223	225	175	139	220	164	195	175	118.207	NA	1091
SOPEG_2659	738	511	628	627	543	488	460	483	430	468	118.057	753	1092
SOPEG_ps2621	1134	918	852	911	823	768	640	719	699	617	117.977	NA	1093
SOPEG_3248	285	198	259	220	163	148	200	167	181	253	117.818	754	1094
SOPEG_ps1833	126	81	90	134	83	95	91	91	90	43	117.718	NA	1095
SOPEG_1147	2583	1498	2282	2029	1684	1705	1993	1522	1926	1910	117.694	755	1096
SOPEG_3745	462	209	409	387	304	333	354	314	308	407	117.674	756	1097
SOPEG_3381	375	233	302	296	300	272	225	206	244	297	117.668	757	1098
SOPEG_2761	750	467	615	527	508	573	521	519	424	588	117.592	758	1099
SOPEG_ps0815	768	429	688	584	576	347	698	543	465	580	117.457	NA	1100
SOPEG_ps3818	316	214	240	277	238	164	233	176	230	203	117.327	NA	1101
SOPEG_0503	897	580	643	727	533	574	635	496	781	667	117.324	759	1102
SOPEG_0622	1797	1071	1398	1710	1237	1034	1223	964	1508	1274	117.268	760	1103
SOPEG_1542	750	479	632	498	508	557	503	495	456	580	117.115	761	1104
SOPEG_3888	1077	622	850	746	626	758	872	704	707	949	117.052	762	1105
SOPEG_2467	924	482	861	543	512	670	914	604	524	827	116.843	763	1106
SOPEG_3462	708	400	575	541	391	513	600	388	592	511	116.737	764	1107
SOPEG_ps2947	751	417	635	547	529	555	554	509	426	599	116.668	NA	1108
SOPEG_2011	990	632	751	630	557	919	692	660	650	698	116.614	765	1109
SOPEG_2454	924	529	839	604	565	662	730	572	630	733	116.61	766	1110
SOPEG_1092	924	503	828	630	553	688	780	553	614	752	116.608	767	1111
SOPEG_0019	924	541	845	649	527	685	741	559	593	715	116.465	768	1112
SOPEG_1733	369	205	354	299	198	192	253	207	425	219	116.427	769	1113
SOPEG_2589	924	510	836	635	511	679	787	579	648	699	116.389	770	1114
SOPEG_2145	930	556	629	864	702	504	650	569	674	678	116.343	771	1115
SOPEG_1258	846	406	909	725	563	477	615	560	547	669	116.342	772	1116
SOPEG_ps1033	630	343	644	406	375	478	482	450	354	484	116.307	NA	1117
SOPEG_1334	750	458	611	543	507	538	546	480	429	572	115.929	773	1118
SOPEG_0821	192	111	179	123	88	126	197	102	130	159	115.884	774	1119
SOPEG_ps3491	751	462	657	506	507	529	529	505	469	521	115.871	NA	1120
SOPEG_3823	924	515	821	639	554	699	774	547	587	708	115.769	775	1121
SOPEG_ps1214	198	111	167	127	102	169	166	152	132	119	115.486	NA	1122
SOPEG_1324	2844	1613	2404	2478	1926	1672	2105	1681	2076	1900	115.313	776	1123
SOPEG_2845	1800	955	1618	1492	893	1147	1518	1047	1193	1548	115.254	777	1124
SOPEG_0995	1446	918	1144	1198	787	982	1083	820	1034	998	115.231	778	1125
SOPEG_3732	924	543	787	643	517	648	802	549	600	682	115.095	779	1126
SOPEG_3663	1650	1019	1215	1064	882	1132	1297	1076	1101	1394	115.046	780	1127
SOPEG_3030	924	514	817	638	543	686	742	552	607	703	115.03	781	1128
SOPEG_ps0640	929	508	805	669	561	736	715	583	584	680	115.021	NA	1129
SOPEG_3662	369	165	497	199	171	252	373	274	196	261	114.966	782	1130
SOPEG_ps3700	562	280	503	433	337	350	498	352	363	448	114.923	NA	1131
SOPEG_2658	4464	2402	3901	3557	2675	3063	3401	2541	3201	3369	114.892	783	1132
SOPEG_1698	750	440	623	524	499	536	552	450	432	604	114.837	784	1133
SOPEG_1315	1101	505	835	941	708	783	800	554	878	1007	114.831	785	1134
SOPEG_ps3925	900	535	706	628	518	688	712	569	527	690	114.611	NA	1135
SOPEG_ps1160	615	249	552	296	152	426	613	207	467	1000	114.594	NA	1136
SOPEG_ps4133	749	458	663	505	446	529	499	462	464	599	114.564	NA	1137
SOPEG_0050	750	481	657	488	504	549	505	452	426	541	114.559	786	1138
SOPEG_2374	618	432	617	458	382	324	441	339	390	388	114.534	787	1139
SOPEG_0965	924	518	803	652	530	684	781	531	543	729	114.467	788	1140
SOPEG_3545	1284	744	915	1017	765	798	869	835	1029	957	114.427	789	1141
SOPEG_0839	924	504	835	590	515	676	771	575	576	733	114.351	790	1142
SOPEG_0967	924	513	847	659	526	670	747	536	597	680	114.315	791	1143
SOPEG_ps3966	537	304	420	341	292	435	476	383	320	357	114.198	NA	1144
SOPEG_3282	924	560	853	620	497	690	715	537	626	616	114.182	792	1145
SOPEG_3835	924	503	820	582	527	754	755	584	552	690	114.181	793	1146
SOPEG_2672	765	499	649	419	392	697	597	410	531	486	114.095	794	1147
SOPEG_ps0461	748	473	648	482	477	541	543	466	421	527	114.085	NA	1148
SOPEG_3125	516	367	368	450	366	272	287	300	361	325	114.004	795	1149
SOPEG_0752	981	562	843	731	597	678	658	612	649	736	113.94	796	1150
SOPEG_1390	750	479	637	486	472	511	545	501	426	514	113.925	797	1151
SOPEG_ps3364	1148	772	902	987	774	769	703	734	703	613	113.877	NA	1152
SOPEG_2378	924	493	804	631	535	644	771	552	642	685	113.819	798	1153
SOPEG_ps0450	882	579	583	689	551	731	559	525	733	392	113.708	NA	1154
SOPEG_0694	873	458	658	612	396	499	809	429	658	911	113.648	799	1155
SOPEG_2674	750	479	610	496	447	546	517	488	399	573	113.59	800	1156
SOPEG_0867	597	323	430	456	292	452	462	342	455	486	113.556	801	1157
SOPEG_ps2201	751	477	621	467	490	524	546	493	446	495	113.542	NA	1158
SOPEG_ps1067	516	337	361	324	315	344	369	301	312	448	113.522	NA	1159
SOPEG_3887	1164	579	965	843	601	726	1099	709	732	1020	113.462	802	1160
SOPEG_1378	378	220	271	332	265	229	281	212	254	248	113.158	803	1161
SOPEG_1463	273	160	206	169	96	148	302	113	176	304	113.103	804	1162
SOPEG_1431	165	106	157	115	91	106	119	90	126	93	113.038	805	1163
SOPEG_4046	1353	872	1104	1023	810	856	928	794	873	919	113.021	806	1164
SOPEG_ps1696	804	612	595	649	625	465	474	429	492	390	112.858	NA	1165
SOPEG_0901	699	478	574	455	549	426	428	446	398	411	112.823	807	1166
SOPEG_ps0736	171	139	104	125	132	153	93	90	92	66	112.816	NA	1167
SOPEG_3895	672	576	512	524	489	279	348	333	366	435	112.531	808	1168
SOPEG_ps0289	444	314	330	309	280	239	309	273	273	298	112.474	NA	1169
SOPEG_1417	924	487	819	618	531	637	778	569	604	649	112.468	809	1170
SOPEG_2067	1068	541	921	829	602	559	890	561	797	894	112.275	810	1171
SOPEG_1929	924	476	813	615	505	693	758	542	608	683	112.166	811	1172
SOPEG_2518	750	447	618	497	458	509	520	477	427	574	112.13	812	1173
SOPEG_ps3560	933	526	801	589	510	631	721	592	609	690	111.993	NA	1174
SOPEG_ps3132	750	429	591	499	483	562	528	452	453	540	111.876	NA	1175
SOPEG_ps3690	924	516	781	623	491	627	736	505	617	726	111.818	NA	1176
SOPEG_ps2216	2096	1373	1558	1537	1126	1612	1582	1165	1215	1340	111.803	NA	1177
SOPEG_0692	1221	633	1015	824	500	729	1037	718	762	1247	111.652	813	1178
SOPEG_ps3313	751	479	603	495	436	556	540	431	407	530	111.473	NA	1179
SOPEG_0830	750	425	614	478	488	495	524	512	415	559	111.366	814	1180
SOPEG_0286	1620	925	1464	1041	902	1039	1313	1004	880	1209	111.244	815	1181
SOPEG_2056	750	448	644	496	450	506	511	458	419	559	111.175	816	1182
SOPEG_1865	924	480	833	632	480	688	719	565	579	662	111.175	817	1183
SOPEG_2913	924	485	761	645	506	701	737	552	549	685	111.163	818	1184
SOPEG_0906	924	499	783	635	473	655	747	529	575	710	111.099	819	1185
SOPEG_1477	924	498	750	625	505	674	716	568	569	688	111.081	820	1186
SOPEG_ps3112	522	341	379	279	327	349	377	341	312	360	110.973	NA	1187
SOPEG_ps2648	751	444	539	514	497	504	504	487	433	542	110.849	NA	1188
SOPEG_1654	924	490	800	602	529	618	730	555	604	665	110.839	821	1189
SOPEG_3481	924	502	833	620	529	648	694	554	563	636	110.664	822	1190
SOPEG_3501	750	446	635	485	465	546	528	451	431	483	110.594	823	1191
SOPEG_2384	417	227	347	289	193	298	328	222	303	310	110.58	824	1192
SOPEG_0437	924	504	779	625	499	684	718	562	539	655	110.537	825	1193
SOPEG_2136	924	484	788	586	498	657	756	534	585	699	110.533	826	1194
SOPEG_3455	750	447	583	482	451	501	501	462	420	599	110.462	827	1195
SOPEG_3274	750	434	637	463	459	519	501	469	442	545	110.447	828	1196
SOPEG_ps2816	1291	801	977	1101	784	753	888	573	944	835	110.403	NA	1197
SOPEG_ps2127	355	288	340	346	216	229	136	203	173	103	110.096	NA	1198
SOPEG_1099	924	485	781	591	522	690	723	541	609	615	110.016	829	1199
SOPEG_3358	2787	1619	2106	1864	1650	1768	1923	1755	1752	2017	109.786	830	1200
SOPEG_4086	750	423	589	484	442	521	507	526	422	523	109.666	831	1201
SOPEG_0268	1005	617	698	770	641	625	605	581	689	658	109.641	832	1202
SOPEG_2978	750	461	624	462	432	500	552	450	404	521	109.623	833	1203
SOPEG_3414	750	439	630	483	460	527	501	420	422	547	109.513	834	1204
SOPEG_3052	750	405	673	484	469	488	497	469	443	531	109.322	835	1205
SOPEG_0443	924	577	675	590	546	598	622	531	593	646	109.231	836	1206
SOPEG_3579	750	395	603	488	459	557	537	468	439	515	109.214	837	1207
SOPEG_0637	867	524	607	508	513	644	554	507	502	697	109.201	838	1208
SOPEG_2745	924	521	753	572	497	680	718	516	561	646	109.126	839	1209
SOPEG_2642	924	515	779	587	513	637	704	524	564	647	109.094	840	1210
SOPEG_ps3230	929	488	663	587	501	724	707	496	633	717	109.05	NA	1211
SOPEG_ps3920	117	56	115	73	68	65	83	49	101	95	108.995	NA	1212
SOPEG_3309	864	605	639	580	463	457	630	518	463	588	108.955	841	1213
SOPEG_0893	1275	745	1019	932	829	761	821	753	848	764	108.894	842	1214
SOPEG_ps3300	749	441	634	507	453	501	475	457	386	533	108.81	NA	1215
SOPEG_ps1862	748	450	573	473	438	494	512	476	378	560	108.772	NA	1216
SOPEG_3859	750	423	598	497	471	514	491	455	414	539	108.708	843	1217
SOPEG_ps2892	836	426	732	580	419	683	629	485	433	607	108.706	NA	1218
SOPEG_1368	2820	1646	1857	2543	1855	1670	1588	1435	2037	1838	108.643	844	1219
SOPEG_1774	750	437	613	482	469	453	520	447	409	545	108.46	845	1220
SOPEG_3156	480	244	364	298	259	289	369	289	320	401	108.324	846	1221
SOPEG_0204	750	460	597	449	411	497	485	473	401	565	108.322	847	1222
SOPEG_0983	798	283	808	605	505	458	621	460	555	592	108.135	848	1223
SOPEG_1918	1296	678	1180	965	729	759	952	806	803	789	108.082	849	1224
SOPEG_ps4126	1072	730	773	863	678	557	704	578	635	593	108.082	NA	1225
SOPEG_3317	924	471	762	587	510	632	713	524	567	690	107.977	850	1226
SOPEG_3767	750	456	591	486	437	504	490	447	423	498	107.946	851	1227
SOPEG_1238	531	457	317	339	393	321	250	351	230	224	107.934	852	1228
SOPEG_3209	1983	1134	1565	1791	1334	1248	1050	1007	1288	1152	107.861	853	1229
SOPEG_2465	924	469	816	570	474	638	703	575	539	673	107.849	854	1230
SOPEG_2106	750	448	545	455	441	478	498	487	421	537	107.653	855	1231
SOPEG_3190	924	485	743	592	528	605	723	514	565	654	107.464	856	1232
SOPEG_1689	750	388	599	463	478	532	499	435	408	584	107.459	857	1233
SOPEG_0367	924	498	772	576	488	685	696	499	552	639	107.442	858	1234
SOPEG_ps3188	749	428	603	513	469	463	479	448	427	500	107.327	NA	1235
SOPEG_0470	924	472	759	586	535	625	716	542	516	664	107.301	859	1236
SOPEG_3350	924	443	752	586	512	637	699	544	561	711	107.276	860	1237
SOPEG_1652	729	384	564	435	328	500	531	405	514	588	107.173	861	1238
SOPEG_4055	753	435	571	498	401	468	528	472	428	535	107.151	862	1239
SOPEG_2654	750	425	567	479	454	465	466	462	456	543	107.095	863	1240
SOPEG_3497	924	476	808	588	483	580	678	566	578	647	107.088	864	1241
SOPEG_ps0509	968	516	789	591	414	468	796	462	661	940	107.083	NA	1242
SOPEG_ps3361	279	170	259	177	135	153	185	155	175	195	107.06	NA	1243
SOPEG_ps0804	748	412	599	488	440	476	474	453	437	547	107.022	NA	1244
SOPEG_0388	2028	1284	1531	1677	1377	1157	1049	1124	1261	1082	106.996	865	1245
SOPEG_3743	402	196	278	334	212	324	295	226	239	259	106.978	866	1246
SOPEG_2217	924	484	753	592	499	614	722	542	537	640	106.925	867	1247
SOPEG_1946	750	453	587	497	403	490	467	423	412	559	106.893	868	1248
SOPEG_2869	1518	1079	1029	1289	1112	816	661	831	904	743	106.87	869	1249
SOPEG_3932	756	422	568	488	464	531	513	430	415	527	106.84	870	1250
SOPEG_ps1434	252	131	187	171	129	161	201	165	141	178	106.837	NA	1251
SOPEG_ps1387	213	108	172	145	128	159	150	122	124	135	106.722	NA	1252
SOPEG_1231	567	334	492	368	316	289	465	237	275	486	106.671	871	1253
SOPEG_2434	924	502	771	554	517	615	625	514	604	631	106.461	872	1254
SOPEG_ps1509	924	440	754	570	512	620	732	561	544	669	106.438	NA	1255
SOPEG_ps0144	925	500	747	578	500	586	672	534	589	628	106.359	NA	1256
SOPEG_ps0709	450	199	470	371	255	247	288	271	288	278	106.309	NA	1257
SOPEG_2849	924	450	737	557	484	649	703	551	565	662	105.858	873	1258
SOPEG_1411	477	203	392	324	239	339	387	273	283	366	105.779	874	1259
SOPEG_3400	795	461	598	582	482	448	494	519	452	469	105.735	875	1260
SOPEG_3139	987	551	717	767	616	640	584	479	750	531	105.705	876	1261
SOPEG_ps1994	291	137	198	168	144	237	216	164	202	220	105.704	NA	1262
SOPEG_2160	924	448	741	611	491	668	683	533	564	619	105.65	877	1263
SOPEG_3095	750	403	606	486	457	483	501	433	399	521	105.544	878	1264
SOPEG_2651	924	477	738	571	461	615	714	526	577	633	105.485	879	1265
SOPEG_1605	750	450	584	455	425	474	519	449	369	500	105.433	880	1266
SOPEG_ps2371	862	527	697	459	470	619	601	499	506	474	105.423	NA	1267
SOPEG_3266	924	499	775	575	497	552	684	519	589	593	105.397	881	1268
SOPEG_ps1453	465	282	371	328	188	311	323	247	329	251	105.344	NA	1269
SOPEG_0255	750	425	588	464	432	503	502	434	381	523	105.33	882	1270
SOPEG_0689	1767	1070	1241	1031	616	1093	1451	894	938	1598	105.193	883	1271
SOPEG_ps1651	1534	791	1161	945	741	1201	1189	892	867	1004	105.15	NA	1272
SOPEG_2351	216	125	216	163	108	130	114	106	155	114	105.079	884	1273
SOPEG_0373	741	359	609	468	396	447	596	436	444	513	105.068	885	1274
SOPEG_2679	750	404	609	462	453	529	455	422	413	511	104.862	886	1275
SOPEG_ps2042	933	476	709	553	498	677	726	524	505	651	104.66	NA	1276
SOPEG_2212	750	427	587	475	426	501	441	432	428	499	104.599	887	1277
SOPEG_2269	924	472	753	562	445	578	732	502	569	659	104.574	888	1278
SOPEG_1284	720	301	614	546	429	443	514	377	461	507	104.554	889	1279
SOPEG_1995	930	520	762	569	482	614	634	516	450	701	104.545	890	1280
SOPEG_ps1895	513	263	345	328	332	326	337	316	315	338	104.51	NA	1281
SOPEG_1129	750	433	606	440	440	436	518	444	406	466	104.168	891	1282
SOPEG_1781	924	470	750	575	460	607	726	501	502	655	104.009	892	1283
SOPEG_0429	924	430	754	594	462	656	703	566	531	593	103.985	893	1284
SOPEG_2994	924	494	745	573	448	564	681	515	590	600	103.968	894	1285
SOPEG_2617	759	383	660	538	522	408	490	455	380	455	103.709	895	1286
SOPEG_ps4082	631	354	503	385	370	360	386	401	313	439	103.667	NA	1287
SOPEG_0719	750	444	605	435	411	463	488	424	355	524	103.483	896	1288
SOPEG_3407	498	229	393	314	248	276	485	239	343	311	103.293	897	1289
SOPEG_1940	924	454	738	564	501	559	693	523	532	648	103.288	898	1290
SOPEG_ps3917	723	349	592	465	397	504	502	408	460	413	103.19	NA	1291
SOPEG_ps1885	513	278	322	372	288	304	310	327	318	323	103.157	NA	1292
SOPEG_ps2805	661	310	448	356	329	619	486	385	358	442	103.09	NA	1293
SOPEG_0635	753	421	555	401	422	515	456	416	427	550	103.074	899	1294
SOPEG_ps0202	590	278	484	301	262	403	499	356	401	354	103.054	NA	1295
SOPEG_1967	924	438	708	583	509	624	662	534	558	598	103.021	900	1296
SOPEG_3070	609	292	544	367	222	274	530	255	344	623	102.94	901	1297
SOPEG_0810	1461	771	1092	1047	709	817	960	795	844	1095	102.719	902	1298
SOPEG_ps2413	524	309	414	352	280	263	358	331	249	316	102.613	NA	1299
SOPEG_ps2623	591	300	471	355	260	464	482	346	343	292	102.608	NA	1300
SOPEG_1294	1590	943	942	1258	1055	975	831	808	1047	816	102.602	903	1301
SOPEG_0412	489	184	624	292	151	133	586	331	135	411	102.571	904	1302
SOPEG_ps1503	770	439	549	467	414	489	464	448	427	525	102.516	NA	1303
SOPEG_3839	804	512	525	552	427	664	438	414	468	358	102.412	905	1304
SOPEG_4094	1002	702	749	748	619	603	518	469	509	445	102.338	906	1305
SOPEG_ps1769	1539	854	1227	1065	894	821	894	871	865	982	102.32	NA	1306
SOPEG_3270	930	490	704	515	466	522	675	594	497	670	102.29	907	1307
SOPEG_0929	750	419	569	446	421	473	467	468	369	479	102.201	908	1308
SOPEG_1762	1071	770	788	833	634	624	501	557	479	506	102.182	909	1309
SOPEG_3517	1206	637	891	742	664	633	858	656	743	830	102.167	910	1310
SOPEG_ps1806	742	388	493	557	398	419	461	361	554	471	102.163	NA	1311
SOPEG_2363	651	464	395	412	379	339	404	295	407	346	102.076	911	1312
SOPEG_1658	750	411	521	415	423	524	460	449	368	533	102.029	912	1313
SOPEG_1227	750	413	588	476	417	450	476	399	386	516	101.997	913	1314
SOPEG_ps1603	369	222	230	248	174	239	241	184	258	203	101.851	NA	1315
SOPEG_0211	924	465	695	566	464	568	679	537	531	610	101.832	914	1316
SOPEG_ps1255	375	241	203	276	263	261	208	164	216	173	101.715	NA	1317
SOPEG_0109	924	448	725	559	450	598	641	531	531	648	101.673	915	1318
SOPEG_2749	924	451	694	561	492	616	657	524	521	602	101.575	916	1319
SOPEG_ps1582	973	430	977	698	456	715	738	531	458	509	101.546	NA	1320
SOPEG_ps2430	863	472	557	722	485	379	561	457	531	546	101.522	NA	1321
SOPEG_ps3192	695	377	535	425	330	407	540	380	357	459	101.513	NA	1322
SOPEG_3241	750	401	536	433	419	469	475	417	381	563	101.433	917	1323
SOPEG_4121	258	177	162	211	173	132	125	124	147	113	101.416	918	1324
SOPEG_ps0987	748	400	542	436	434	486	477	420	390	500	101.409	NA	1325
SOPEG_0349	750	400	578	479	369	494	491	442	371	484	101.325	919	1326
SOPEG_2703	1398	1029	836	940	728	806	787	614	647	904	101.2	920	1327
SOPEG_1706	2040	1220	1417	1518	1143	1205	1173	1030	1148	1140	101.175	921	1328
SOPEG_ps1289	200	127	134	115	126	86	137	102	88	146	101.043	NA	1329
SOPEG_0781	924	428	686	581	419	599	694	524	532	654	100.978	922	1330
SOPEG_1572	750	392	542	462	392	460	503	438	382	518	100.954	923	1331
SOPEG_1644	924	458	704	553	422	591	643	538	526	639	100.891	924	1332
SOPEG_3014	714	348	455	461	466	462	427	340	486	458	100.719	925	1333
SOPEG_3963	2235	1171	1549	1405	1123	1317	1491	1264	1284	1534	100.67	926	1334
SOPEG_ps2770	574	371	393	449	381	222	302	319	296	298	100.669	NA	1335
SOPEG_1681	924	456	744	547	462	551	660	480	569	601	100.606	927	1336
SOPEG_0941	924	444	754	561	434	578	638	545	507	621	100.596	928	1337
SOPEG_ps0014	750	402	526	403	384	528	532	380	405	497	100.398	NA	1338
SOPEG_0725	576	255	382	375	368	279	408	386	359	345	100.389	929	1339
SOPEG_ps1937	763	403	581	437	383	487	494	426	436	485	100.303	NA	1340
SOPEG_ps3772	926	451	738	577	479	581	638	464	533	608	100.201	NA	1341
SOPEG_ps2238	927	598	528	672	500	568	542	445	484	534	100.111	NA	1342
SOPEG_2272	750	407	512	455	444	446	487	407	378	480	99.841	930	1343
SOPEG_0598	684	410	478	486	424	410	357	334	381	347	99.8197	931	1344
SOPEG_ps4032	99	63	86	49	54	50	38	62	55	62	99.8033	NA	1345
SOPEG_1079	576	267	376	413	307	280	433	342	382	336	99.7853	932	1346
SOPEG_ps2584	673	352	471	322	223	366	523	273	345	750	99.7668	NA	1347
SOPEG_ps2425	751	429	501	412	378	423	509	438	379	515	99.6979	NA	1348
SOPEG_0358	957	602	715	648	521	479	520	535	507	502	99.6215	933	1349
SOPEG_4060	924	472	656	524	458	536	719	535	525	542	99.4045	934	1350
SOPEG_4034	333	193	249	205	157	180	228	182	161	209	99.2458	935	1351
SOPEG_0523	750	392	543	424	408	471	468	437	388	477	99.2179	936	1352
SOPEG_3231	1662	787	1375	1171	736	994	1153	781	1010	1049	99.1464	937	1353
SOPEG_ps3049	852	579	624	590	475	503	407	384	433	418	99.0982	NA	1354
SOPEG_0807	402	234	276	199	238	238	270	176	236	250	99.0787	938	1355
SOPEG_1282	978	490	769	604	447	503	581	498	699	666	99.0133	939	1356
SOPEG_1309	750	431	507	413	407	451	452	428	394	457	98.8708	940	1357
SOPEG_ps1611	923	462	737	508	432	553	636	507	497	623	98.8413	NA	1358
SOPEG_2398	750	390	543	471	404	423	445	436	379	499	98.7428	941	1359
SOPEG_ps1458	2006	1062	1341	1544	1208	1135	1143	1095	997	1132	98.7052	NA	1360
SOPEG_2823	756	436	550	421	393	455	471	393	384	472	98.6832	942	1361
SOPEG_3024	639	316	422	471	402	235	364	290	490	417	98.5973	943	1362
SOPEG_ps2922	923	451	693	545	460	644	591	477	522	571	98.5632	NA	1363
SOPEG_2722	924	475	702	526	480	664	547	501	488	540	98.4662	944	1364
SOPEG_0405	924	402	820	496	446	539	759	516	389	659	98.4515	945	1365
SOPEG_1757	924	451	731	520	453	539	651	482	571	555	98.4233	946	1366
SOPEG_3388	456	180	344	327	226	247	308	220	311	330	98.3407	947	1367
SOPEG_1583	924	467	691	547	419	639	613	448	512	598	98.3134	948	1368
SOPEG_ps3159	625	325	457	357	332	367	366	354	345	402	98.218	NA	1369
SOPEG_0003	375	195	294	233	193	207	218	173	270	209	98.1994	949	1370
SOPEG_0281	564	368	337	400	351	310	303	291	269	261	98.1776	950	1371
SOPEG_2262	924	443	687	567	448	563	605	499	486	642	98.1412	951	1372
SOPEG_2593	924	432	669	550	497	572	607	494	508	610	98.0118	952	1373
SOPEG_0126	750	349	559	450	393	456	505	393	387	517	97.8637	953	1374
SOPEG_3366	573	365	339	311	255	305	378	303	344	329	97.7721	954	1375
SOPEG_ps3478	899	481	675	539	412	557	716	427	419	520	97.7298	NA	1376
SOPEG_2138	3528	1723	2870	1916	1755	1957	2311	2149	1889	2150	97.6974	955	1377
SOPEG_0153	924	422	631	519	441	654	694	439	530	611	97.6714	956	1378
SOPEG_1115	924	445	667	520	475	650	617	486	513	538	97.6558	957	1379
SOPEG_1625	1011	644	622	783	575	533	394	487	644	489	97.6158	958	1380
SOPEG_0389	1479	796	1054	864	720	742	929	844	784	992	97.5154	959	1381
SOPEG_0172	405	276	310	176	179	159	226	250	207	259	97.5068	960	1382
SOPEG_2263	924	398	722	505	448	678	651	445	501	622	97.4554	961	1383
SOPEG_2301	1305	686	887	769	614	820	815	738	702	801	97.3889	962	1384
SOPEG_ps2245	225	117	133	116	84	128	140	134	169	152	97.3834	NA	1385
SOPEG_3430	1260	595	962	868	720	685	677	600	862	725	97.3666	963	1386
SOPEG_2435	954	507	688	613	433	667	560	480	590	471	97.3276	964	1387
SOPEG_ps2187	933	431	652	543	422	592	685	508	532	592	97.2783	NA	1388
SOPEG_0387	1500	801	945	1073	879	635	917	722	915	924	97.2308	965	1389
SOPEG_1155	750	387	527	436	444	451	439	403	338	490	97.0355	966	1390
SOPEG_3673	750	345	536	399	384	438	500	418	404	536	96.9508	967	1391
SOPEG_4098	2070	1146	1318	1443	1196	1046	1114	901	1341	1185	96.7606	968	1392
SOPEG_ps3244	932	451	658	558	501	693	573	468	500	501	96.7251	NA	1393
SOPEG_0800	924	461	626	533	419	618	643	494	483	561	96.7178	969	1394
SOPEG_1117	834	489	517	495	463	477	476	400	447	496	96.6134	970	1395
SOPEG_3754	924	402	689	522	399	648	639	485	485	621	96.1981	971	1396
SOPEG_3752	924	461	695	532	390	605	629	459	492	561	96.1526	972	1397
SOPEG_ps2754	1080	457	820	764	505	555	779	571	579	700	96.1138	NA	1398
SOPEG_4033	1530	777	854	1088	981	788	788	719	1115	772	96.004	973	1399
SOPEG_ps1803	719	404	470	497	383	384	462	332	352	396	95.9249	NA	1400
SOPEG_3302	924	440	720	549	419	597	585	426	456	642	95.8315	974	1401
SOPEG_0150	924	411	722	518	437	555	617	499	520	573	95.7691	975	1402
SOPEG_2683	924	408	668	515	425	641	639	479	510	569	95.7516	976	1403
SOPEG_2109	924	369	693	525	467	653	644	489	479	582	95.7483	977	1404
SOPEG_ps3642	276	157	170	155	148	116	167	157	162	161	95.5765	NA	1405
SOPEG_1145	1032	501	782	683	435	476	766	448	529	749	95.4922	978	1406
SOPEG_0862	750	332	512	410	389	399	554	423	385	504	95.4874	979	1407
SOPEG_0925	2196	1057	1586	1531	1243	1220	1193	1158	1272	1117	95.4223	980	1408
SOPEG_0403	924	449	722	502	457	589	568	400	546	563	95.4032	981	1409
SOPEG_4110	750	385	526	406	432	392	471	394	375	461	95.3898	982	1410
SOPEG_3443	924	411	693	507	403	656	670	476	474	547	95.3326	983	1411
SOPEG_1662	813	387	517	450	442	504	588	427	407	467	95.1104	984	1412
SOPEG_ps1348	748	372	489	435	403	427	425	400	375	501	95.0473	NA	1413
SOPEG_ps1393	748	388	529	393	404	444	427	402	379	447	95.026	NA	1414
SOPEG_ps1619	1642	939	1112	1020	877	842	940	856	825	864	95.0121	NA	1415
SOPEG_ps0456	3248	1615	2113	1823	1486	1551	2329	1586	1730	2398	94.9827	NA	1416
SOPEG_1130	924	555	718	792	617	320	467	398	344	440	94.925	985	1417
SOPEG_0537	2133	1147	1364	1616	1252	1098	1113	961	1235	1040	94.8104	986	1418
SOPEG_2612	744	376	500	562	399	347	361	354	435	457	94.5509	987	1419
SOPEG_2702	918	485	718	481	460	398	612	485	371	642	94.516	988	1420
SOPEG_2568	930	460	647	531	434	533	543	527	467	598	94.4953	989	1421
SOPEG_3912	1737	810	1217	1097	888	922	1086	831	947	1120	94.3668	990	1422
SOPEG_1928	927	383	682	537	447	684	575	485	489	543	94.327	991	1423
SOPEG_2233	369	162	248	305	208	230	198	162	223	173	94.1567	992	1424
SOPEG_ps3774	591	287	453	318	249	199	436	278	357	433	94.0356	NA	1425
SOPEG_ps2104	288	143	264	164	95	155	169	155	144	185	94.0343	NA	1426
SOPEG_ps3775	191	98	115	111	92	134	114	94	87	119	93.9951	NA	1427
SOPEG_3406	321	197	164	228	189	194	148	129	184	145	93.9021	993	1428
SOPEG_2840	543	291	407	359	203	334	366	205	292	294	93.8363	994	1429
SOPEG_2944	924	487	672	504	434	542	591	460	472	485	93.682	995	1430
SOPEG_1138	1212	743	730	827	785	582	533	592	594	545	93.6329	996	1431
SOPEG_0399	924	392	678	509	446	498	601	489	528	596	93.4891	997	1432
SOPEG_ps0837	1456	729	899	1100	902	705	833	735	806	613	93.4522	NA	1433
SOPEG_2914	924	434	670	531	400	648	595	442	426	560	93.4324	998	1434
SOPEG_ps3108	408	121	283	299	235	147	266	236	320	237	93.3953	NA	1435
SOPEG_3919	924	434	696	460	427	627	582	443	496	532	93.3865	999	1436
SOPEG_1345	1299	634	847	801	778	701	739	710	766	553	93.3018	1000	1437
SOPEG_3939	999	476	729	558	473	438	668	494	469	737	93.1841	1001	1438
SOPEG_3949	924	434	657	503	412	592	547	465	478	585	93.1125	1002	1439
SOPEG_ps3929	881	395	612	482	425	591	566	451	447	505	93.0534	NA	1440
SOPEG_1206	1662	694	1159	1058	757	786	1127	658	1049	1220	93.0133	1003	1441
SOPEG_2935	450	244	302	226	240	267	245	186	264	254	92.9213	1004	1442
SOPEG_2361	864	397	623	544	437	480	504	460	481	442	92.8767	1005	1443
SOPEG_3220	1602	695	1200	1019	758	742	1021	810	881	1024	92.8393	1006	1444
SOPEG_ps0359	180	92	140	93	92	117	100	79	97	90	92.7066	NA	1445
SOPEG_ps2135	326	146	234	178	146	230	214	140	161	204	92.6206	NA	1446
SOPEG_3251	1209	591	729	783	659	734	677	585	648	624	92.5438	1007	1447
SOPEG_ps0339	258	95	263	121	92	103	204	106	158	195	92.3158	NA	1448
SOPEG_3448	1041	517	710	611	457	609	623	521	530	601	92.2598	1008	1449
SOPEG_3315	924	390	665	495	419	649	614	447	458	549	92.2333	1009	1450
SOPEG_3800	924	407	636	531	418	547	588	452	541	536	92.2282	1010	1451
SOPEG_ps3703	1318	520	1140	806	570	666	892	570	629	964	92.1926	NA	1452
SOPEG_ps3947	925	427	623	462	454	587	549	466	500	555	92.1804	NA	1453
SOPEG_ps2102	925	410	614	520	423	636	581	422	482	568	92.1413	NA	1454
SOPEG_ps1950	924	394	663	524	455	630	541	440	434	589	92.1113	NA	1455
SOPEG_0544	924	411	668	490	455	605	597	466	444	512	92.1023	1011	1456
SOPEG_0445	726	183	867	416	204	223	935	328	213	521	91.8939	1012	1457
SOPEG_ps0364	213	102	166	112	88	140	124	99	101	130	91.7541	NA	1458
SOPEG_ps3450	1931	775	1292	1325	920	838	1267	958	1136	1235	91.6854	NA	1459
SOPEG_2671	2667	1193	1828	1569	1242	1551	1581	1318	1369	1645	91.5076	1013	1460
SOPEG_2628	924	393	656	508	402	639	609	452	426	557	91.49	1014	1461
SOPEG_ps2159	939	455	593	576	480	523	580	452	457	511	91.3656	NA	1462
SOPEG_ps2850	924	429	644	487	448	484	559	503	465	548	91.3315	NA	1463
SOPEG_0010	1383	708	853	930	714	673	744	673	723	735	91.2402	1015	1464
SOPEG_2170	1461	742	939	788	671	881	852	681	811	778	91.1596	1016	1465
SOPEG_2917	189	84	136	96	81	106	131	98	82	125	91.1314	1017	1466
SOPEG_ps1680	576	364	141	363	304	438	204	262	416	195	90.8694	NA	1467
SOPEG_3017	576	272	366	344	255	259	376	297	329	327	90.8386	1018	1468
SOPEG_0502	2010	1043	1381	1160	1007	947	1067	952	1170	1029	90.8104	1019	1469
SOPEG_ps3903	2792	1248	1813	1691	1247	1352	1820	1312	1589	1715	90.7663	NA	1470
SOPEG_ps1034	924	426	619	512	404	559	557	443	516	513	90.7069	NA	1471
SOPEG_ps0638	588	299	345	343	291	404	280	233	353	309	90.6765	NA	1472
SOPEG_1523	813	354	769	490	391	348	597	372	269	476	90.6487	1020	1473
SOPEG_3135	732	366	450	496	425	362	368	337	389	364	90.6376	1021	1474
SOPEG_1914	750	372	507	421	333	405	435	366	348	468	90.6309	1022	1475
SOPEG_3654	1221	635	861	568	664	711	638	585	646	597	90.6023	1023	1476
SOPEG_2931	924	396	753	452	376	503	704	441	370	605	90.5763	1024	1477
SOPEG_ps2498	69	28	56	39	30	40	48	38	23	42	90.2871	NA	1478
SOPEG_1984	924	422	655	479	360	585	589	458	417	570	90.2252	1025	1479
SOPEG_ps3013	839	381	511	493	432	419	497	429	479	443	90.014	NA	1480
SOPEG_ps2784	225	97	143	111	89	144	154	101	116	149	89.8784	NA	1481
SOPEG_2534	2589	1221	2012	1455	1363	1256	1367	1351	1117	1446	89.8743	1026	1482
SOPEG_0937	924	404	671	499	422	535	592	427	467	521	89.8662	1027	1483
SOPEG_2669	1431	668	915	949	681	786	695	698	645	883	89.4596	1028	1484
SOPEG_1674	1557	679	1111	1006	853	721	902	767	721	823	89.3123	1029	1485
SOPEG_0836	1317	677	792	976	774	573	578	543	788	578	89.3019	1030	1486
SOPEG_0818	924	390	675	500	401	564	600	427	452	518	89.2796	1031	1487
SOPEG_ps0463	895	404	624	432	386	563	510	453	462	502	89.2576	NA	1488
SOPEG_ps0660	923	418	601	529	437	594	544	394	505	452	89.1597	NA	1489
SOPEG_1110	942	393	654	571	431	692	490	521	444	410	89.136	1032	1490
SOPEG_0951	1413	728	954	874	744	727	715	590	646	742	88.9135	1033	1491
SOPEG_ps2853	273	128	185	154	110	119	188	98	129	204	88.9095	NA	1492
SOPEG_1218	2526	1153	1679	1612	1215	1239	1487	1092	1341	1368	88.8812	1034	1493
SOPEG_0909	963	479	614	517	483	547	521	471	400	542	88.7446	1035	1494
SOPEG_1958	1137	489	859	747	597	577	657	524	505	567	88.665	1036	1495
SOPEG_2795	708	363	471	404	381	392	414	279	290	366	88.6528	1037	1496
SOPEG_1415	924	399	625	505	402	555	571	443	435	534	88.6306	1038	1497
SOPEG_ps2970	216	91	136	134	95	81	118	111	118	156	88.519	NA	1498
SOPEG_1146	579	219	332	352	300	333	362	252	357	315	88.4847	1039	1499
SOPEG_1422	924	386	576	498	428	512	599	413	450	590	88.2446	1040	1500
SOPEG_3119	339	172	159	215	188	196	168	147	175	167	88.1022	1041	1501
SOPEG_0481	369	123	230	167	147	219	307	180	103	331	87.9647	1042	1502
SOPEG_1876	924	378	611	467	432	624	520	442	454	522	87.9586	1043	1503
SOPEG_2418	924	392	610	449	402	561	579	412	437	592	87.9434	1044	1504
SOPEG_3393	855	409	541	526	408	417	485	367	505	392	87.9407	1045	1505
SOPEG_1990	924	365	649	477	430	575	538	435	466	535	87.9383	1046	1506
SOPEG_2470	924	386	654	475	423	574	546	439	446	505	87.9358	1047	1507
SOPEG_3003	924	414	632	483	419	507	568	398	453	532	87.7921	1048	1508
SOPEG_0145	924	386	594	520	395	560	567	423	482	510	87.7874	1049	1509
SOPEG_2860	903	348	647	519	322	422	693	383	418	634	87.7697	1050	1510
SOPEG_ps3221	610	328	397	304	264	310	333	281	284	332	87.6819	NA	1511
SOPEG_ps1975	436	225	228	276	263	215	205	206	242	162	87.5515	NA	1512
SOPEG_3203	924	399	638	463	431	523	526	425	467	528	87.4739	1051	1513
SOPEG_1182	1020	417	663	727	537	459	548	430	563	541	87.3886	1052	1514
SOPEG_3819	924	431	602	473	419	516	538	437	426	506	87.276	1053	1515
SOPEG_1451	903	481	542	419	467	414	458	461	405	497	87.1348	1054	1516
SOPEG_2305	708	269	472	479	381	235	380	298	458	422	87.0994	1055	1517
SOPEG_2097	924	394	579	501	410	545	520	465	456	502	86.9956	1056	1518
SOPEG_4009	579	294	374	354	298	315	296	242	253	266	86.9693	1057	1519
SOPEG_ps1195	174	69	92	92	83	121	90	84	94	101	86.9617	NA	1520
SOPEG_0057	924	377	661	497	373	564	534	408	425	574	86.9598	1058	1521
SOPEG_1358	780	321	454	509	342	432	456	293	471	435	86.9462	1059	1522
SOPEG_0185	591	259	373	352	276	298	270	298	286	369	86.9223	1060	1523
SOPEG_0313	1317	596	840	585	360	580	968	613	627	1016	86.873	1061	1524
SOPEG_3957	1386	597	844	816	673	658	746	667	715	813	86.871	1062	1525
SOPEG_1116	924	395	618	493	421	563	479	416	496	491	86.8391	1063	1526
SOPEG_0158	924	370	596	508	397	571	556	426	432	544	86.7929	1064	1527
SOPEG_1837	924	382	597	434	403	522	595	449	447	544	86.7584	1065	1528
SOPEG_0165	522	225	303	288	210	264	259	255	275	369	86.6475	1066	1529
SOPEG_1357	1302	445	894	599	518	644	903	676	748	833	86.6251	1067	1530
SOPEG_3109	723	313	521	459	323	321	357	347	365	404	86.5949	1068	1531
SOPEG_2505	1572	581	973	956	674	766	915	657	988	999	86.5501	1069	1532
SOPEG_3525	924	383	594	518	424	521	546	414	476	492	86.5243	1070	1533
SOPEG_3955	873	424	502	601	453	385	420	395	446	416	86.518	1071	1534
SOPEG_ps0186	1502	676	977	895	771	670	837	717	762	714	86.4518	NA	1535
SOPEG_0912	621	269	349	413	313	283	295	295	349	338	86.4203	1072	1536
SOPEG_0903	429	163	314	252	177	213	239	169	272	248	86.2745	1073	1537
SOPEG_2027	723	349	438	438	281	412	499	286	414	245	86.2239	1074	1538
SOPEG_ps2448	1859	895	1214	980	869	935	942	838	947	964	86.1288	NA	1539
SOPEG_1976	1092	579	622	780	497	440	518	459	576	511	86.1132	1075	1540
SOPEG_ps1370	429	230	230	277	221	209	198	152	250	185	86.1101	NA	1541
SOPEG_ps3362	920	368	583	481	405	569	560	424	415	529	85.9901	NA	1542
SOPEG_2323	690	273	433	348	276	283	500	296	351	484	85.874	1076	1543
SOPEG_0757	1209	560	741	741	743	469	572	525	697	511	85.6759	1077	1544
SOPEG_3022	627	335	339	404	322	346	246	249	336	259	85.6541	1078	1545
SOPEG_1191	924	414	558	457	371	572	586	380	437	504	85.5351	1079	1546
SOPEG_0726	1719	761	996	1087	836	674	930	716	963	976	85.5088	1080	1547
SOPEG_0840	924	409	583	453	399	498	538	436	437	519	85.5083	1081	1548
SOPEG_ps0678	585	257	388	383	256	287	294	289	265	293	85.4082	NA	1549
SOPEG_1259	1338	514	1026	802	581	532	688	629	714	809	85.3856	1082	1550
SOPEG_0117	480	239	269	264	277	266	216	216	216	214	85.3729	1083	1551
SOPEG_3495	924	394	585	475	392	499	551	425	484	482	85.3682	1084	1552
SOPEG_2660	1323	609	804	726	652	624	713	536	723	680	85.2316	1085	1553
SOPEG_ps1111	507	256	351	268	293	228	249	239	199	214	85.1469	NA	1554
SOPEG_2844	531	218	378	258	166	269	333	188	259	409	85.1124	1086	1555
SOPEG_1140	1113	487	658	642	563	547	675	483	547	525	85.1006	1087	1556
SOPEG_r3539	116	49	70	57	39	59	97	53	50	64	85.0999	NA	1557
SOPEG_2045	1086	378	700	576	401	562	734	495	545	730	85.0155	1088	1558
SOPEG_1545	459	223	265	234	241	205	225	249	210	220	84.9949	1089	1559
SOPEG_3967	777	325	509	378	269	319	485	358	395	551	84.9406	1090	1560
SOPEG_1080	1719	771	1065	1062	832	659	879	709	1008	893	84.9253	1091	1561
SOPEG_0207	924	379	581	466	389	519	548	419	442	535	84.8962	1092	1562
SOPEG_ps3569	365	157	228	178	132	164	241	154	188	239	84.8832	NA	1563
SOPEG_3694	600	271	358	370	259	361	298	312	286	234	84.8796	1093	1564
SOPEG_ps3972	482	289	247	286	253	245	191	234	188	179	84.8596	NA	1565
SOPEG_ps2132	918	394	547	485	355	585	487	423	456	491	84.7544	NA	1566
SOPEG_1428	1569	700	971	779	723	761	810	815	728	866	84.7327	1094	1567
SOPEG_4014	891	407	534	404	441	507	494	398	423	447	84.7047	1095	1568
SOPEG_3151	513	247	296	286	235	359	244	248	206	204	84.6473	1096	1569
SOPEG_1406	1410	672	872	683	589	560	857	675	513	951	84.5902	1097	1570
SOPEG_3079	807	375	423	472	410	445	367	368	401	381	84.3427	1098	1571
SOPEG_ps2405	516	211	323	247	230	163	359	226	244	359	84.2491	NA	1572
SOPEG_2697	1149	551	693	581	467	530	635	614	453	635	84.1821	1099	1573
SOPEG_3087	1080	445	691	610	454	471	650	443	507	678	84.0452	1100	1574
SOPEG_1927	447	200	275	240	149	274	239	204	231	220	84.0423	1101	1575
SOPEG_ps3281	926	353	587	473	429	554	536	405	428	506	83.9792	NA	1576
SOPEG_1247	972	415	727	540	450	472	470	397	475	497	83.873	1102	1577
SOPEG_3196	972	356	526	617	525	439	513	443	591	447	83.6116	1103	1578
SOPEG_ps2626	801	439	454	467	360	308	399	316	314	450	83.5133	NA	1579
SOPEG_4025	987	441	561	661	466	465	474	374	538	461	83.3622	1104	1580
SOPEG_ps1860	238	112	150	110	115	143	102	108	99	122	83.3424	NA	1581
SOPEG_1136	660	264	380	362	286	353	356	293	344	359	83.3296	1105	1582
SOPEG_ps2261	865	378	478	494	446	371	423	370	441	455	82.8758	NA	1583
SOPEG_2051	1044	542	538	611	434	556	499	358	542	494	82.868	1106	1584
SOPEG_1954	801	320	471	444	375	409	393	357	443	400	82.8313	1107	1585
SOPEG_0668	1662	663	1183	877	736	882	977	707	694	824	82.7777	1108	1586
SOPEG_ps0639	923	346	590	434	359	568	551	407	449	495	82.7183	NA	1587
SOPEG_ps2257	925	397	571	431	383	471	561	410	432	475	82.5524	NA	1588
SOPEG_ps2802	1777	915	972	1027	945	844	750	770	831	673	82.4973	NA	1589
SOPEG_0285	879	311	734	437	438	302	458	388	401	546	82.4807	1109	1590
SOPEG_0669	1239	549	710	615	534	548	676	496	596	755	82.2698	1110	1591
SOPEG_ps2999	932	369	584	443	422	538	530	393	401	503	82.2099	NA	1592
SOPEG_3998	1773	695	997	1060	853	936	924	686	948	857	82.162	1111	1593
SOPEG_ps1790	925	378	568	504	343	554	491	385	452	469	82.1378	NA	1594
SOPEG_ps2788	933	378	567	462	406	568	517	395	410	472	82.134	NA	1595
SOPEG_2856	2136	806	1133	1248	1202	927	1007	1078	1060	1056	81.9079	1112	1596
SOPEG_3805	924	384	547	469	407	491	502	397	419	486	81.8802	1113	1597
SOPEG_ps0512	653	356	388	457	350	254	217	260	321	198	81.8031	NA	1598
SOPEG_3155	180	72	97	89	76	108	98	74	84	102	81.7421	1114	1599
SOPEG_1022	621	264	362	371	207	266	349	254	287	390	81.7249	1115	1600
SOPEG_ps1656	671	335	395	362	269	352	370	244	267	324	81.7205	NA	1601
SOPEG_ps1391	524	218	288	306	243	260	309	239	242	213	81.638	NA	1602
SOPEG_ps3681	712	304	447	483	362	428	295	285	307	247	81.6064	NA	1603
SOPEG_0414	405	95	412	219	125	79	448	154	91	293	81.6025	1116	1604
SOPEG_0383	1080	482	724	541	476	556	623	408	459	489	81.5236	1117	1605
SOPEG_ps3522	219	80	131	110	106	99	135	100	94	122	81.3889	NA	1606
SOPEG_ps3484	852	331	517	428	319	507	494	365	399	430	81.2821	NA	1607
SOPEG_ps2191	76	28	42	30	34	28	32	45	41	54	81.202	NA	1608
SOPEG_1425	231	125	100	114	105	94	131	100	123	83	81.1858	1118	1609
SOPEG_3468	924	382	555	416	412	465	492	417	426	486	81.0545	1119	1610
SOPEG_ps1243	931	375	471	510	387	442	447	333	631	485	80.8671	NA	1611
SOPEG_3770	498	216	393	251	233	222	276	196	195	207	80.864	1120	1612
SOPEG_ps2893	932	407	524	427	415	502	514	446	388	418	80.7394	NA	1613
SOPEG_3378	942	394	573	525	381	446	524	402	421	452	80.6152	1121	1614
SOPEG_2386	1287	530	766	734	495	601	634	556	626	683	80.5719	1122	1615
SOPEG_0160	924	308	602	431	412	473	540	410	439	496	80.3528	1123	1616
SOPEG_2483	858	304	527	460	318	485	414	304	712	280	80.2478	1124	1617
SOPEG_2541	1170	525	667	590	554	459	594	477	486	667	80.2308	1125	1618
SOPEG_1386	924	384	553	452	349	535	498	380	386	483	80.213	1126	1619
SOPEG_3387	789	270	488	474	358	329	433	371	349	414	80.0437	1127	1620
SOPEG_1541	924	359	549	479	367	507	518	402	395	457	79.9561	1128	1621
SOPEG_1491	903	345	583	480	329	397	553	365	433	471	79.9205	1129	1622
SOPEG_1886	924	372	582	428	359	548	506	381	402	443	79.9019	1130	1623
SOPEG_1732	2058	699	1083	1144	713	973	1163	778	1451	1059	79.7902	1131	1624
SOPEG_1849	507	213	291	314	266	248	202	192	219	233	79.5191	1132	1625
SOPEG_3683	918	370	563	415	333	495	518	370	416	487	79.4834	1133	1626
SOPEG_1584	927	422	513	407	364	485	495	356	409	481	79.3843	1134	1627
SOPEG_ps1791	928	337	549	422	386	475	550	381	428	508	79.3305	NA	1628
SOPEG_ps2041	831	322	504	405	300	484	463	332	368	425	79.3266	NA	1629
SOPEG_ps0521	293	120	175	137	100	164	206	104	145	115	79.3118	NA	1630
SOPEG_4040	2043	637	1636	802	721	759	1294	805	727	1673	79.3071	1135	1631
SOPEG_2787	261	84	175	101	85	138	144	144	122	151	79.1671	1136	1632
SOPEG_ps1203	997	426	529	476	368	428	657	383	406	572	79.0965	NA	1633
SOPEG_3418	942	363	548	457	347	513	534	427	419	454	79.0876	1137	1634
SOPEG_ps2270	897	466	484	546	374	475	423	341	369	257	79.0169	NA	1635
SOPEG_3100	1182	431	744	713	512	506	594	420	636	580	78.9915	1138	1636
SOPEG_ps3711	1332	617	778	711	538	584	677	578	502	613	78.792	NA	1637
SOPEG_1107	132	54	78	39	31	60	96	58	50	94	78.5235	1139	1638
SOPEG_3402	825	348	451	433	333	349	392	358	356	461	78.501	1140	1639
SOPEG_ps0201	375	128	245	170	177	188	211	163	175	165	78.4089	NA	1640
SOPEG_ps4079	925	327	533	459	327	519	535	366	440	484	78.3613	NA	1641
SOPEG_0858	924	364	545	443	356	472	514	386	432	419	78.2433	1141	1642
SOPEG_0046	579	283	306	334	214	295	249	282	217	213	78.2074	1142	1643
SOPEG_ps0915	925	459	380	499	428	403	453	391	438	328	77.9982	NA	1644
SOPEG_0914	1185	525	673	643	472	477	719	346	507	587	77.6905	1143	1645
SOPEG_ps3487	926	375	511	435	385	515	452	405	386	421	77.6623	NA	1646
SOPEG_1095	924	346	551	410	355	472	495	381	386	519	77.6548	1144	1647
SOPEG_ps1650	1287	571	776	635	448	575	654	508	549	641	77.6138	NA	1648
SOPEG_2451	987	429	510	445	400	451	505	366	552	438	77.5776	1145	1649
SOPEG_ps1783	601	227	339	279	229	328	304	258	275	296	77.4511	NA	1650
SOPEG_3254	924	378	523	423	353	528	485	369	375	433	77.3878	1146	1651
SOPEG_0440	924	338	542	462	363	497	512	379	390	430	77.2997	1147	1652
SOPEG_1300	924	353	546	421	353	493	510	364	396	454	77.232	1148	1653
SOPEG_3091	450	202	249	230	200	234	200	196	177	165	77.1779	1149	1654
SOPEG_ps0027	930	319	546	439	401	509	456	427	409	437	77.1734	NA	1655
SOPEG_1452	924	338	502	451	340	540	472	377	445	434	77.1659	1150	1656
SOPEG_ps0446	1784	738	1007	782	719	906	1042	724	823	678	77.0862	NA	1657
SOPEG_ps3291	800	301	433	373	300	476	428	330	329	391	77.0776	NA	1658
SOPEG_2576	924	360	541	457	337	493	477	358	371	480	77.0395	1151	1659
SOPEG_3704	915	378	598	497	356	420	448	372	321	426	76.9554	1152	1660
SOPEG_3292	924	352	519	440	348	485	455	412	426	424	76.8724	1153	1661
SOPEG_0453	924	333	533	443	395	495	482	401	376	428	76.872	1154	1662
SOPEG_0401	924	333	548	380	393	487	511	411	400	418	76.8471	1155	1663
SOPEG_0257	1224	427	1018	518	456	562	500	631	512	565	76.7996	1156	1664
SOPEG_3183	195	88	96	98	70	94	100	75	85	91	76.7446	1157	1665
SOPEG_ps2466	717	288	431	365	265	332	310	354	289	337	76.6922	NA	1666
SOPEG_4021	903	328	521	422	359	416	538	347	418	436	76.6146	1158	1667
SOPEG_0155	924	354	559	417	340	453	505	388	391	446	76.6093	1159	1668
SOPEG_0873	810	318	392	529	412	309	353	314	384	335	76.4468	1160	1669
SOPEG_3046	708	367	267	377	329	254	321	276	318	292	76.4147	1161	1670
SOPEG_2206	924	362	506	413	367	490	480	340	399	469	76.3975	1162	1671
SOPEG_4101	1149	494	649	668	476	449	514	465	403	589	76.3858	1163	1672
SOPEG_ps3295	924	313	566	441	356	512	508	349	407	446	76.3823	NA	1673
SOPEG_3239	924	329	523	439	349	480	520	362	406	454	76.2482	1164	1674
SOPEG_1653	531	265	316	287	273	181	173	227	220	179	76.2178	1165	1675
SOPEG_ps0477	924	347	507	460	381	466	464	389	363	452	76.1861	NA	1676
SOPEG_3984	1197	504	770	600	461	515	543	490	474	557	76.1719	1166	1677
SOPEG_2620	963	345	508	596	396	366	502	403	391	495	76.0266	1167	1678
SOPEG_3956	213	93	117	102	85	58	100	73	139	96	75.9795	1168	1679
SOPEG_1510	975	395	535	630	462	361	432	316	453	422	75.9784	1169	1680
SOPEG_ps2382	751	311	395	358	283	382	363	307	291	377	75.973	NA	1681
SOPEG_ps3197	1849	726	1044	1078	902	738	712	668	866	859	75.8792	NA	1682
SOPEG_2437	696	309	406	323	292	222	325	249	321	360	75.7221	1170	1683
SOPEG_3322	924	316	562	420	355	503	493	349	407	448	75.6905	1171	1684
SOPEG_3048	924	348	541	418	374	434	490	336	412	441	75.4267	1172	1685
SOPEG_ps3532	930	340	525	466	387	459	444	387	376	440	75.4118	NA	1686
SOPEG_0216	435	204	194	209	211	201	187	174	182	161	75.3373	1173	1687
SOPEG_1103	888	396	468	504	424	290	385	356	383	348	75.3351	1174	1688
SOPEG_0171	1371	530	881	828	555	440	605	501	605	674	75.294	1175	1689
SOPEG_1794	924	314	514	447	384	498	482	353	402	429	75.254	1176	1690
SOPEG_1193	924	333	523	432	372	435	471	374	417	437	75.2332	1177	1691
SOPEG_0352	819	266	543	401	295	351	413	372	295	467	75.1527	1178	1692
SOPEG_1718	771	320	429	403	314	251	368	284	335	402	75.047	1179	1693
SOPEG_0233	924	342	540	416	364	452	466	373	388	433	74.9917	1180	1694
SOPEG_2964	924	330	557	416	342	499	463	382	375	430	74.9863	1181	1695
SOPEG_3435	3405	1256	1814	1829	1368	1389	1602	1388	1506	1712	74.9094	1182	1696
SOPEG_3198	333	145	179	176	178	149	129	114	130	130	74.888	1183	1697
SOPEG_3854	273	113	161	132	94	130	127	103	130	112	74.8821	1184	1698
SOPEG_ps1108	94	30	51	39	33	70	60	30	47	31	74.8326	NA	1699
SOPEG_ps3169	927	335	538	384	365	473	497	369	386	435	74.7564	NA	1700
SOPEG_ps4080	906	348	513	394	340	447	468	354	383	423	74.7116	NA	1701
SOPEG_0473	924	297	513	456	365	485	490	354	360	491	74.6653	1185	1702
SOPEG_ps0612	924	318	488	419	322	504	518	358	397	453	74.5285	NA	1703
SOPEG_2574	1443	521	782	700	442	649	786	531	611	846	74.4706	1186	1704
SOPEG_0087	255	101	116	137	86	139	113	88	148	97	74.4541	1187	1705
SOPEG_3950	924	323	524	407	335	470	477	370	411	443	74.3379	1188	1706
SOPEG_3264	648	242	364	324	203	223	355	274	304	327	74.3112	1189	1707
SOPEG_3271	924	333	508	386	391	472	501	346	378	421	74.1785	1190	1708
SOPEG_1327	924	316	566	389	344	449	477	380	417	424	74.1672	1191	1709
SOPEG_2514	756	356	339	390	295	272	342	278	361	311	74.1122	1192	1710
SOPEG_ps2587	271	120	126	119	102	157	136	111	87	108	74.0693	NA	1711
SOPEG_ps1931	1384	597	707	862	609	570	523	455	715	441	74.0284	NA	1712
SOPEG_3877	957	422	431	424	372	386	427	418	364	492	73.9263	1193	1713
SOPEG_ps1858	904	291	514	415	332	498	471	372	381	413	73.8817	NA	1714
SOPEG_1287	780	256	420	374	286	319	399	326	369	414	73.8746	1194	1715
SOPEG_ps0844	237	89	144	65	78	144	133	75	104	121	73.8608	NA	1716
SOPEG_0288	720	307	384	321	266	281	405	287	320	269	73.8403	1195	1717
SOPEG_3641	606	260	313	309	222	243	283	239	281	236	73.7833	1196	1718
SOPEG_3256	924	334	504	446	331	446	477	367	379	433	73.7729	1197	1719
SOPEG_ps0575	1024	492	476	683	482	279	337	319	554	342	73.7592	NA	1720
SOPEG_ps0068	925	327	545	384	337	470	474	408	398	384	73.7548	NA	1721
SOPEG_0716	924	372	549	390	354	424	430	351	353	441	73.6158	1198	1722
SOPEG_0614	924	321	522	411	343	472	493	343	392	430	73.6125	1199	1723
SOPEG_0471	924	320	529	384	333	440	474	369	417	449	73.5053	1200	1724
SOPEG_0455	924	316	568	372	350	502	427	348	363	480	73.4736	1201	1725
SOPEG_ps3824	932	332	568	379	306	470	443	392	387	461	73.4339	NA	1726
SOPEG_3852	2163	718	1264	1057	875	927	1038	885	1011	947	73.3926	1202	1727
SOPEG_2354	573	264	322	276	224	275	227	225	229	183	73.3447	1203	1728
SOPEG_1237	363	174	169	149	144	143	197	121	153	144	73.2956	1204	1729
SOPEG_ps1048	850	298	452	422	319	383	432	355	336	402	73.2677	NA	1730
SOPEG_0221	924	295	560	406	327	468	465	389	387	440	73.2366	1205	1731
SOPEG_ps2863	923	356	464	418	348	410	471	362	387	428	73.2113	NA	1732
SOPEG_1796	924	351	541	336	333	493	430	368	369	437	73.1201	1206	1733
SOPEG_ps1286	1013	303	568	466	279	378	607	344	456	702	72.9666	NA	1734
SOPEG_2806	924	322	485	440	333	439	436	365	425	435	72.9666	1207	1735
SOPEG_1822	924	315	518	439	359	438	453	353	342	477	72.9651	1208	1736
SOPEG_ps2677	931	334	524	415	369	412	471	367	371	435	72.9519	NA	1737
SOPEG_ps2499	925	338	550	383	329	414	469	350	414	425	72.9217	NA	1738
SOPEG_2989	444	149	238	238	199	175	224	151	191	209	72.8462	1209	1739
SOPEG_ps3550	1066	401	527	533	394	388	545	365	459	577	72.6752	NA	1740
SOPEG_3612	1485	578	878	675	594	655	635	544	598	667	72.6021	1210	1741
SOPEG_0484	1686	680	785	708	581	701	826	656	699	903	72.5741	1211	1742
SOPEG_1173	1434	460	683	751	607	578	697	505	737	692	72.5531	1212	1743
SOPEG_1021	1428	491	747	708	457	550	907	519	580	716	72.5476	1213	1744
SOPEG_ps2912	930	321	529	363	345	477	495	354	380	426	72.5364	NA	1745
SOPEG_1444	924	325	467	398	370	426	449	352	391	461	72.4397	1214	1746
SOPEG_ps0854	910	340	523	425	355	338	455	384	370	380	72.4339	NA	1747
SOPEG_3386	1149	402	650	614	422	506	551	417	529	456	72.2778	1215	1748
SOPEG_2357	636	223	347	391	264	324	266	217	241	247	72.2764	1216	1749
SOPEG_2188	924	368	507	437	313	418	427	337	367	419	72.1921	1217	1750
SOPEG_0026	924	327	536	399	341	426	487	362	371	391	72.1753	1218	1751
SOPEG_ps0817	1273	401	773	510	439	636	698	482	513	627	72.167	NA	1752
SOPEG_0419	939	401	480	384	373	346	459	415	330	403	72.1393	1219	1753
SOPEG_0479	924	321	539	382	327	485	472	352	374	396	72.1312	1220	1754
SOPEG_3210	894	339	520	528	368	305	371	235	461	378	72.1258	1221	1755
SOPEG_2033	612	213	293	314	269	263	297	234	272	246	72.0907	1222	1756
SOPEG_ps1014	363	214	201	156	151	161	93	149	111	86	72.0218	NA	1757
SOPEG_ps0398	928	327	531	405	347	429	475	348	340	445	72.0059	NA	1758
SOPEG_1615	1752	719	849	964	706	737	653	594	845	679	71.9697	1223	1759
SOPEG_2385	1224	417	677	570	411	484	643	395	524	665	71.4052	1224	1760
SOPEG_0017	1833	620	921	844	636	712	892	694	813	999	71.3472	1225	1761
SOPEG_ps1896	922	283	514	433	317	482	498	304	378	433	71.2478	NA	1762
SOPEG_2925	1185	584	466	543	521	514	314	441	503	470	71.2187	1226	1763
SOPEG_ps4061	809	276	403	367	320	435	355	309	359	318	71.1979	NA	1764
SOPEG_t0662	74	30	38	37	22	49	18	28	44	17	71.185	NA	1765
SOPEG_2613	522	214	232	254	161	175	243	192	271	235	71.1037	1227	1766
SOPEG_1359	1374	520	705	688	538	478	643	509	626	548	70.9383	1228	1767
SOPEG_4028	1128	425	650	541	401	421	506	376	485	524	70.8758	1229	1768
SOPEG_1959	1116	424	549	592	458	406	478	491	383	468	70.8415	1230	1769
SOPEG_0776	924	314	497	367	321	438	463	333	410	427	70.7489	1231	1770
SOPEG_3405	786	335	387	398	357	275	262	312	344	271	70.7203	1232	1771
SOPEG_2865	924	327	520	409	296	442	455	350	377	385	70.6786	1233	1772
SOPEG_ps2168	56	25	25	41	20	16	18	18	22	24	70.554	NA	1773
SOPEG_ps2751	275	79	158	154	109	77	130	112	120	136	70.4876	NA	1774
SOPEG_ps2590	213	56	117	81	53	122	142	94	76	100	70.4586	NA	1775
SOPEG_ps3355	1467	541	939	721	495	630	685	515	573	537	70.4549	NA	1776
SOPEG_ps0981	180	62	89	71	55	95	105	71	76	67	70.3954	NA	1777
SOPEG_1283	705	259	377	349	265	265	326	244	349	252	70.3153	1234	1778
SOPEG_3440	873	348	430	499	399	309	330	283	367	321	70.2805	1235	1779
SOPEG_3074	351	177	177	119	133	139	138	154	112	121	70.2526	1236	1780
SOPEG_0328	912	312	476	401	276	365	444	377	382	450	70.1518	1237	1781
SOPEG_ps0505	328	104	181	162	111	118	139	130	142	176	70.1456	NA	1782
SOPEG_ps0043	312	104	142	149	103	123	141	118	134	177	70.1312	NA	1783
SOPEG_3561	924	314	494	361	331	497	428	354	353	403	70.1199	1238	1784
SOPEG_2433	1533	495	870	621	491	597	821	559	692	755	70.1173	1239	1785
SOPEG_3449	1212	402	676	591	412	393	564	409	535	662	69.9996	1240	1786
SOPEG_3258	777	293	388	303	291	359	349	307	297	334	69.9534	1241	1787
SOPEG_1319	1407	628	586	720	529	600	554	601	511	433	69.8915	1242	1788
SOPEG_1899	924	312	466	374	326	429	448	319	408	437	69.8614	1243	1789
SOPEG_1602	2055	683	992	920	703	670	1208	713	871	1072	69.86	1244	1790
SOPEG_ps3682	918	296	513	386	302	461	430	342	366	424	69.7955	NA	1791
SOPEG_ps1881	924	337	496	380	339	404	425	331	366	410	69.773	NA	1792
SOPEG_3880	516	196	266	234	177	315	230	181	183	164	69.7238	1245	1793
SOPEG_3008	750	257	368	305	307	323	369	289	255	363	69.6886	1246	1794
SOPEG_ps3113	757	309	348	358	354	248	304	292	342	241	69.6528	NA	1795
SOPEG_ps3546	456	179	206	197	172	149	236	191	187	176	69.6469	NA	1796
SOPEG_1547	924	317	498	391	288	462	435	343	371	405	69.6123	1247	1797
SOPEG_3111	1188	394	571	547	423	390	564	397	549	669	69.6063	1248	1798
SOPEG_2843	1350	418	729	621	398	510	693	399	616	799	69.5963	1249	1799
SOPEG_3691	1350	529	705	605	509	617	546	444	575	512	69.5617	1250	1800
SOPEG_3084	492	180	218	230	161	220	268	180	135	255	69.5232	1251	1801
SOPEG_ps0565	924	301	484	414	323	455	398	358	359	423	69.4941	NA	1802
SOPEG_ps0756	211	79	115	82	64	84	117	77	90	84	69.4922	NA	1803
SOPEG_ps2352	240	84	122	104	91	67	125	95	110	103	69.3826	NA	1804
SOPEG_ps0526	1085	382	615	432	410	457	505	398	452	429	69.2304	NA	1805
SOPEG_ps0231	291	77	145	123	96	150	145	101	133	151	69.1054	NA	1806
SOPEG_ps2276	3151	1094	1739	1354	1131	1120	1677	1137	1248	1341	69.0696	NA	1807
SOPEG_3485	936	310	482	409	327	420	442	323	405	414	69.0564	1252	1808
SOPEG_ps1664	1098	403	521	574	443	446	395	344	497	466	69.0316	NA	1809
SOPEG_1280	1230	509	464	606	455	513	505	506	496	431	69.0134	1253	1810
SOPEG_3296	924	318	527	372	312	422	407	344	364	404	68.9346	1254	1811
SOPEG_ps2588	922	282	497	362	344	419	488	366	347	390	68.9046	NA	1812
SOPEG_2477	855	262	477	451	341	307	400	312	292	405	68.8831	1255	1813
SOPEG_ps3110	1179	381	590	549	435	522	537	436	453	533	68.7909	NA	1814
SOPEG_ps3629	513	198	275	238	176	202	216	154	249	190	68.7447	NA	1815
SOPEG_3090	924	308	490	383	294	434	412	334	358	442	68.5052	1256	1816
SOPEG_0163	810	267	429	360	232	377	388	280	362	344	68.4959	1257	1817
SOPEG_1228	843	314	473	388	309	264	383	305	337	336	68.4005	1258	1818
SOPEG_0016	1377	433	706	645	505	589	593	504	597	585	68.306	1259	1819
SOPEG_ps2501	824	285	421	339	315	306	371	292	343	374	68.2438	NA	1820
SOPEG_ps0924	657	231	318	288	261	203	292	252	290	282	68.2245	NA	1821
SOPEG_ps1888	928	322	496	370	337	424	409	329	331	416	68.1621	NA	1822
SOPEG_1778	1791	574	931	663	640	693	937	692	598	934	68.1503	1260	1823
SOPEG_ps1470	1280	448	656	483	371	508	683	460	403	710	68.0757	NA	1824
SOPEG_ps2190	819	292	376	314	276	316	402	331	329	363	68.0464	NA	1825
SOPEG_3498	531	194	300	197	180	227	274	175	154	250	67.9129	1261	1826
SOPEG_2336	468	179	188	252	192	189	154	155	264	124	67.8779	1262	1827
SOPEG_ps3610	1319	551	656	570	465	594	470	538	442	450	67.8387	NA	1828
SOPEG_0952	873	396	419	426	365	281	277	358	288	278	67.8224	1263	1829
SOPEG_2609	570	197	249	270	231	170	266	219	261	219	67.7294	1264	1830
SOPEG_ps3122	1427	571	709	674	592	564	547	485	490	505	67.5734	NA	1831
SOPEG_1864	924	290	459	357	327	366	471	338	393	395	67.2414	1265	1832
SOPEG_2742	924	297	468	372	317	437	416	332	354	398	67.1788	1266	1833
SOPEG_ps1093	905	301	435	335	294	415	442	342	347	387	67.087	NA	1834
SOPEG_ps0822	644	316	316	229	211	222	250	247	203	226	66.9753	NA	1835
SOPEG_0132	924	270	463	377	303	436	433	325	381	422	66.9376	1267	1836
SOPEG_0688	342	120	165	95	56	146	192	130	123	207	66.8434	1268	1837
SOPEG_1997	258	109	106	165	121	54	72	76	119	85	66.8228	1269	1838
SOPEG_4022	1863	650	970	884	607	574	895	582	753	821	66.6671	1270	1839
SOPEG_0888	1038	319	504	437	300	401	541	343	427	517	66.5483	1271	1840
SOPEG_3622	768	262	379	267	193	273	457	266	270	404	66.5433	1272	1841
SOPEG_ps2827	900	286	421	419	297	324	426	332	350	411	66.5299	NA	1842
SOPEG_2176	924	315	485	358	309	424	408	304	381	356	66.5269	1273	1843
SOPEG_1972	1359	520	663	550	474	588	606	525	483	423	66.5168	1274	1844
SOPEG_1105	978	438	396	548	453	320	264	321	355	289	66.4329	1275	1845
SOPEG_3549	696	244	343	344	235	222	292	231	261	327	66.4214	1276	1846
SOPEG_3213	432	167	207	227	167	156	164	140	186	118	66.3129	1277	1847
SOPEG_3019	1479	473	680	668	497	585	674	536	552	674	66.2634	1278	1848
SOPEG_ps1962	728	239	391	302	249	307	331	238	285	290	66.2406	NA	1849
SOPEG_ps0798	607	209	287	222	184	324	320	183	227	226	66.1957	NA	1850
SOPEG_1292	924	327	451	352	311	391	435	340	323	365	66.1514	1279	1851
SOPEG_2927	1407	513	641	674	532	513	561	422	559	582	66.109	1280	1852
SOPEG_ps3527	924	318	444	389	292	428	401	311	373	353	66.0874	NA	1853
SOPEG_ps2346	980	381	469	433	382	338	344	321	432	343	66.0281	NA	1854
SOPEG_1161	1896	662	861	960	709	712	760	652	740	688	65.8957	1281	1855
SOPEG_2009	270	91	122	148	145	130	89	83	100	56	65.8237	1282	1856
SOPEG_1449	1008	321	514	461	356	419	461	355	401	336	65.7497	1283	1857
SOPEG_3831	861	265	496	350	274	275	393	269	317	465	65.6683	1284	1858
SOPEG_ps1139	462	222	209	225	171	193	170	120	131	132	65.6677	NA	1859
SOPEG_2150	1026	300	485	485	352	379	489	341	434	437	65.5806	1285	1860
SOPEG_4015	1275	367	635	533	402	350	700	382	488	740	65.4664	1286	1861
SOPEG_ps2645	924	309	451	335	282	388	425	325	408	352	65.3913	NA	1862
SOPEG_ps0395	1494	410	902	466	378	553	768	676	568	670	65.1918	NA	1863
SOPEG_ps3157	2036	733	902	846	633	505	1017	687	768	1015	65.1782	NA	1864
SOPEG_ps0984	888	213	508	348	309	286	393	358	351	465	65.1604	NA	1865
SOPEG_3692	465	178	145	229	179	173	172	169	167	188	65.1261	1287	1866
SOPEG_1025	720	244	316	336	214	244	340	188	389	270	65.1046	1288	1867
SOPEG_2243	924	286	458	360	272	410	432	317	343	409	65.0099	1289	1868
SOPEG_ps0347	303	109	119	131	103	104	155	85	122	128	65.0025	NA	1869
SOPEG_0686	1281	507	552	506	387	480	511	425	459	577	64.9671	1290	1870
SOPEG_ps0539	971	280	461	463	299	345	476	338	392	420	64.9578	NA	1871
SOPEG_2924	1239	314	708	379	355	420	748	472	340	745	64.9406	1291	1872
SOPEG_ps2166	849	256	406	319	276	379	364	303	341	367	64.8413	NA	1873
SOPEG_ps0652	1420	484	659	709	518	545	548	431	543	544	64.8003	NA	1874
SOPEG_2329	1338	457	625	672	519	506	488	454	450	511	64.7625	1292	1875
SOPEG_ps1202	921	305	449	379	356	366	367	332	327	347	64.7395	NA	1876
SOPEG_1399	672	216	413	280	222	257	262	232	264	235	64.7253	1293	1877
SOPEG_2666	1749	685	656	850	735	720	560	569	689	517	64.6833	1294	1878
SOPEG_1969	924	277	467	382	289	412	427	301	318	409	64.6421	1295	1879
SOPEG_0044	408	150	174	186	164	190	148	101	115	185	64.6416	1296	1880
SOPEG_ps1051	673	306	282	347	258	172	230	236	244	178	64.6242	NA	1881
SOPEG_2195	633	181	340	269	279	245	293	238	204	195	64.3734	1297	1882
SOPEG_ps2520	307	117	146	110	101	89	134	111	117	121	64.2013	NA	1883
SOPEG_ps0713	924	302	479	360	313	360	406	300	324	377	64.1366	NA	1884
SOPEG_3382	2133	787	818	1048	839	831	748	726	752	731	64.0967	1298	1885
SOPEG_ps1114	169	57	82	69	48	102	64	49	57	61	64.0757	NA	1886
SOPEG_0311	1107	332	550	384	223	407	509	365	428	684	64.0637	1299	1887
SOPEG_ps1331	453	164	199	167	159	137	180	191	158	187	64.0286	NA	1888
SOPEG_1365	1224	418	628	507	398	335	502	445	473	514	63.9593	1300	1889
SOPEG_3280	924	278	432	369	288	385	399	359	335	382	63.9504	1301	1890
SOPEG_2304	1203	337	643	530	491	442	472	389	463	473	63.8892	1302	1891
SOPEG_ps3804	809	266	379	343	247	336	351	270	293	318	63.8592	NA	1892
SOPEG_1176	621	259	274	314	238	204	195	198	247	154	63.8391	1303	1893
SOPEG_ps2565	1172	356	506	469	443	498	521	392	415	476	63.8196	NA	1894
SOPEG_ps1112	923	294	440	353	249	411	445	277	332	404	63.6771	NA	1895
SOPEG_2911	1209	369	471	535	418	541	555	405	533	365	63.6227	1304	1896
SOPEG_ps2120	417	140	195	187	122	195	175	109	154	164	63.6092	NA	1897
SOPEG_ps3092	614	193	285	238	213	207	310	173	241	265	63.5827	NA	1898
SOPEG_0764	492	176	191	197	152	176	257	186	181	152	63.4715	1305	1899
SOPEG_ps3413	1130	364	524	477	412	454	482	351	452	379	63.4703	NA	1900
SOPEG_ps0143	342	95	181	90	129	180	161	130	99	130	63.4569	NA	1901
SOPEG_0431	276	91	166	86	99	112	127	97	73	101	63.4457	1306	1902
SOPEG_ps2246	988	387	427	449	319	347	372	337	338	340	63.4187	NA	1903
SOPEG_3906	987	325	451	463	298	428	367	306	344	412	63.3764	1307	1904
SOPEG_ps2603	1073	315	501	439	365	360	538	311	441	458	63.3746	NA	1905
SOPEG_ps1609	531	156	272	222	163	181	260	214	188	187	63.2916	NA	1906
SOPEG_ps2446	249	76	136	93	77	74	123	98	119	65	63.2764	NA	1907
SOPEG_2611	441	160	179	219	158	151	172	123	173	155	63.1829	1308	1908
SOPEG_ps2319	1076	373	441	366	323	387	525	384	337	501	63.1589	NA	1909
SOPEG_ps0826	695	211	328	261	214	282	336	222	231	312	63.1316	NA	1910
SOPEG_2769	1278	460	625	642	468	425	455	414	457	371	62.9443	1309	1911
SOPEG_ps3836	928	293	408	362	295	383	417	310	334	364	62.8477	NA	1912
SOPEG_2234	900	254	389	505	309	289	331	257	400	377	62.8254	1310	1913
SOPEG_ps3191	480	147	212	185	180	139	230	172	142	228	62.8112	NA	1914
SOPEG_ps1401	704	191	357	236	172	357	384	238	295	220	62.7499	NA	1915
SOPEG_ps1612	525	184	253	215	173	237	172	144	189	206	62.7422	NA	1916
SOPEG_ps2092	237	84	112	113	96	106	86	64	57	81	62.6384	NA	1917
SOPEG_3434	2922	989	1212	1259	973	1044	1207	854	1051	1257	62.6272	1311	1918
SOPEG_ps2307	831	237	405	333	268	295	333	256	366	362	62.5914	NA	1919
SOPEG_3977	567	185	225	275	187	183	245	156	256	205	62.5158	1312	1920
SOPEG_ps0629	870	238	477	386	209	306	396	263	277	454	62.2974	NA	1921
SOPEG_3222	924	290	448	356	282	336	420	303	330	365	62.2871	1313	1922
SOPEG_0745	924	251	459	322	291	413	434	319	304	383	62.2865	1314	1923
SOPEG_ps3930	787	200	363	282	262	335	370	304	290	304	62.2578	NA	1924
SOPEG_3710	549	264	245	260	254	123	141	150	166	138	62.148	1315	1925
SOPEG_1877	381	115	182	155	129	141	139	127	163	139	62.1316	1316	1926
SOPEG_ps0104	450	134	171	154	135	170	205	162	197	188	62.1199	NA	1927
SOPEG_1026	468	126	219	203	159	177	165	153	210	188	62.0544	1317	1928
SOPEG_3252	642	211	270	246	259	230	247	237	210	228	62.0356	1318	1929
SOPEG_3698	1062	280	597	450	404	327	449	310	413	422	61.9931	1319	1930
SOPEG_ps1595	284	116	98	89	86	81	118	111	84	130	61.9884	NA	1931
SOPEG_3384	3483	1072	1487	1559	1212	1285	1232	1212	1342	1287	61.8622	1320	1932
SOPEG_2053	756	250	296	325	241	312	286	256	253	297	61.8583	1321	1933
SOPEG_2988	912	299	371	335	301	285	384	290	336	428	61.8325	1322	1934
SOPEG_ps0999	1337	377	692	565	350	498	620	357	507	578	61.5301	NA	1935
SOPEG_3085	1620	620	749	478	344	603	751	420	480	835	61.4576	1323	1936
SOPEG_3655	2460	842	1005	1059	998	861	813	776	867	856	61.417	1324	1937
SOPEG_1676	924	279	453	341	278	371	395	320	295	358	61.3282	1325	1938
SOPEG_2779	1611	527	680	544	484	361	784	582	546	788	61.3265	1326	1939
SOPEG_ps1483	149	46	63	52	60	85	54	33	47	57	61.3239	NA	1940
SOPEG_3287	333	119	131	156	96	120	95	113	139	118	61.3181	1327	1941
SOPEG_0305	924	322	391	303	288	382	368	295	324	353	61.3128	1328	1942
SOPEG_2360	1542	488	630	713	598	575	483	411	654	560	61.3029	1329	1943
SOPEG_ps3763	1448	516	669	625	466	508	592	454	515	404	61.2596	NA	1944
SOPEG_ps3632	1323	460	643	583	426	431	442	402	455	505	61.2219	NA	1945
SOPEG_2207	294	97	147	90	89	148	93	70	113	125	61.128	1330	1946
SOPEG_3666	993	314	389	407	286	323	401	322	344	479	60.975	1331	1947
SOPEG_1398	375	156	164	183	146	93	105	125	120	99	60.9539	1332	1948
SOPEG_3385	597	144	298	236	173	187	243	188	294	258	60.8656	1333	1949
SOPEG_4146	462	153	213	188	130	210	179	167	120	157	60.8391	1334	1950
SOPEG_3060	909	310	471	333	285	253	363	297	261	396	60.8259	1335	1951
SOPEG_ps0021	606	170	263	233	214	252	248	203	210	223	60.7976	NA	1952
SOPEG_ps3288	1811	594	768	840	732	573	528	550	637	679	60.6642	NA	1953
SOPEG_2059	2709	780	1099	1203	1119	1025	937	902	907	960	60.5739	1336	1954
SOPEG_1007	2778	891	1247	1201	884	1025	1111	849	934	948	60.4684	1337	1955
SOPEG_1765	765	266	313	323	248	255	294	243	247	276	60.3694	1338	1956
SOPEG_2811	750	211	345	289	253	230	313	260	261	311	60.3605	1339	1957
SOPEG_1181	630	182	321	205	180	229	228	244	258	222	60.2215	1340	1958
SOPEG_ps2445	988	351	391	427	263	354	343	342	346	340	60.0711	NA	1959
SOPEG_ps0056	534	184	171	193	224	183	193	222	169	153	60.0404	NA	1960
SOPEG_ps3820	614	193	287	218	189	229	239	190	189	258	59.9747	NA	1961
SOPEG_3621	525	131	240	170	146	191	236	184	216	221	59.847	1341	1962
SOPEG_2046	1308	306	606	501	435	387	623	456	469	546	59.5994	1342	1963
SOPEG_ps3664	873	228	494	340	217	260	389	260	327	372	59.5968	NA	1964
SOPEG_0899	462	152	182	244	138	157	155	179	152	116	59.4481	1343	1965
SOPEG_ps1526	1121	336	374	527	369	400	457	384	377	379	59.443	NA	1966
SOPEG_2422	342	111	104	134	122	98	125	102	150	135	59.3529	1344	1967
SOPEG_0167	309	73	147	107	91	116	144	111	114	116	59.3503	1345	1968
SOPEG_1407	1452	421	722	473	390	449	678	464	437	664	59.2934	1346	1969
SOPEG_3959	720	236	337	253	210	208	319	196	258	277	59.1942	1347	1970
SOPEG_1728	1041	231	436	427	229	300	513	354	487	459	59.18	1348	1971
SOPEG_3600	702	197	268	320	216	230	294	216	284	243	59.1791	1349	1972
SOPEG_0209	924	273	441	343	283	358	367	291	300	322	59.1394	1350	1973
SOPEG_1121	282	67	132	148	131	39	104	113	84	103	59.1375	1351	1974
SOPEG_3439	795	276	315	350	292	279	245	244	248	250	59.0766	1352	1975
SOPEG_2419	873	296	381	248	256	260	383	304	259	359	59.0716	1353	1976
SOPEG_ps3846	1287	408	575	409	404	509	434	458	370	515	59.0176	NA	1977
SOPEG_2610	1791	563	799	864	658	500	607	494	634	594	59.0082	1354	1978
SOPEG_ps2462	925	276	402	330	283	330	361	291	323	362	58.9864	NA	1979
SOPEG_0759	636	158	263	135	88	215	378	144	200	486	58.8609	1355	1980
SOPEG_0061	1302	380	640	499	375	443	509	403	432	491	58.7232	1356	1981
SOPEG_ps2324	1009	233	464	389	274	289	506	286	335	520	58.6459	NA	1982
SOPEG_2113	387	106	154	157	118	167	126	120	145	146	58.5683	1357	1983
SOPEG_1469	1935	573	730	672	541	583	831	643	606	928	58.4807	1358	1984
SOPEG_2872	1272	365	543	541	412	369	495	374	426	522	58.4498	1359	1985
SOPEG_2029	1764	491	711	789	532	526	745	451	820	576	58.4484	1360	1986
SOPEG_1316	1563	403	623	550	457	470	672	398	657	780	58.4035	1361	1987
SOPEG_ps1820	798	267	338	271	252	294	277	248	262	278	58.375	NA	1988
SOPEG_0187	867	279	361	400	349	233	232	276	307	273	58.3728	1362	1989
SOPEG_0380	1263	351	658	523	392	439	499	355	344	494	58.3703	1363	1990
SOPEG_ps4104	828	264	303	317	285	275	266	295	285	284	58.2156	NA	1991
SOPEG_ps1576	888	257	374	321	265	335	355	297	301	299	58.1292	NA	1992
SOPEG_0406	1698	345	1244	582	311	340	962	624	313	883	57.9667	1364	1993
SOPEG_ps0956	1120	329	444	529	365	297	379	271	479	428	57.9313	NA	1994
SOPEG_3997	1776	467	785	725	515	592	677	493	659	733	57.8203	1365	1995
SOPEG_2283	924	265	406	328	261	326	338	318	316	333	57.6056	1366	1996
SOPEG_1553	1584	506	672	547	448	314	719	557	526	591	57.5891	1367	1997
SOPEG_ps3512	1210	302	568	418	376	486	489	393	395	420	57.5695	NA	1998
SOPEG_ps2161	1542	511	645	566	401	612	602	458	419	534	57.4702	NA	1999
[truncated: 2,148 more rows]

## Sheet: S6
	TCT vs Naïve			TCT vs PBS
Id	Log2FC	pvalue	padj	Log2FC	pvalue	padj
SOPEG_0001	-0.086	0.666812	0.999564	-0.052	0.79577	0.999462
SOPEG_0002	-0.356	0.27991	0.999564	-0.057	0.86454	0.999462
SOPEG_0003	0.02	0.91073	0.999564	0.12	0.511878	0.999462
SOPEG_0004	-0.142	0.466145	0.999564	-0.082	0.67351	0.999462
SOPEG_0005	0.145	0.438408	0.999564	0.053	0.77516	0.999462
SOPEG_0006	-0.205	0.198983	0.999564	-0.129	0.417295	0.999462
SOPEG_0007	0.023	0.893268	0.999564	0.233	0.174951	0.999462
SOPEG_0008	-0.152	0.429302	0.999564	0.012	0.952085	0.999462
SOPEG_0009	-0.058	0.751884	0.999564	-0.059	0.747524	0.999462
SOPEG_0010	-0.068	0.663965	0.999564	0.041	0.79282	0.999462
SOPEG_0011	-0.019	0.934411	0.999564	-0.401	0.0720617	0.999462
SOPEG_0012	-0.035	0.82592	0.999564	-0.03	0.853974	0.999462
SOPEG_0016	0.093	0.532129	0.999564	0.044	0.770183	0.999462
SOPEG_0017	0.234	0.148963	0.999564	0.207	0.201635	0.999462
SOPEG_0019	0.044	0.774617	0.999564	-0.017	0.914751	0.999462
SOPEG_0022	0.821	0.115419	0.999564	0.422	0.405005	0.999462
SOPEG_0023	-0.579	0.0327142	0.999564	-0.608	0.0252301	0.999462
SOPEG_0024	0.087	0.669656	0.999564	-0.065	0.750989	0.999462
SOPEG_0026	0.009	0.953809	0.999564	-0.104	0.494882	0.999462
SOPEG_0028	0.012	0.939887	0.999564	-0.033	0.838777	0.999462
SOPEG_0031	0.157	0.530637	0.999564	0.05	0.840523	0.999462
SOPEG_0033	-0.076	0.786306	0.999564	0.041	0.884266	0.999462
SOPEG_0034	-0.254	0.549995	0.999564	0.032	0.942148	0.999462
SOPEG_0035	-0.042	0.898104	0.999564	0.456	0.188122	0.999462
SOPEG_0036	0.19	0.574002	0.999564	0.485	0.169846	0.999462
SOPEG_0038	0.061	0.902085	0.999564	1.083	0.0512408	0.999462
SOPEG_0040	-0.181	0.698334	0.999564	-0.434	0.349822	0.999462
SOPEG_0041	-0.502	0.239807	0.999564	-0.102	0.818799	0.999462
SOPEG_0042	0.115	0.454999	0.999564	0.064	0.678491	0.999462
SOPEG_0044	-0.205	0.344243	0.999564	-0.299	0.167776	0.999462
SOPEG_0046	-0.215	0.271275	0.999564	-0.034	0.862481	0.999462
SOPEG_0047	0.169	0.385771	0.999564	-0.177	0.356713	0.999462
SOPEG_0050	-0.036	0.816289	0.999564	-0.097	0.536688	0.999462
SOPEG_0057	0.048	0.777228	0.999564	-0.018	0.914831	0.999462
SOPEG_0060	0.502	0.167268	0.999564	-0.003	0.993143	0.999462
SOPEG_0061	-0.021	0.886313	0.999564	0.047	0.74943	0.999462
SOPEG_0064	-0.217	0.338391	0.999564	-0.431	0.0571655	0.999462
SOPEG_0065	-0.247	0.198162	0.999564	-0.161	0.402106	0.999462
SOPEG_0070	-0.28	0.214143	0.999564	-0.092	0.682712	0.999462
SOPEG_0071	-0.274	0.314065	0.999564	-0.017	0.949004	0.999462
SOPEG_0072	-0.225	0.359242	0.999564	-0.156	0.524778	0.999462
SOPEG_0073	-0.255	0.400316	0.999564	-0.026	0.932215	0.999462
SOPEG_0074	-0.031	0.885881	0.999564	0.047	0.828227	0.999462
SOPEG_0075	0.049	0.812393	0.999564	-0.167	0.414035	0.999462
SOPEG_0076	-0.095	0.67592	0.999564	0.005	0.981246	0.999462
SOPEG_0077	-0.181	0.404865	0.999564	0.009	0.965899	0.999462
SOPEG_0078	-0.132	0.505077	0.999564	-0.21	0.289604	0.999462
SOPEG_0079	-0.291	0.179559	0.999564	-0.045	0.835861	0.999462
SOPEG_0080	-0.243	0.423621	0.999564	0.001	0.997363	0.999462
SOPEG_0081	-0.03	0.880097	0.999564	-0.036	0.85672	0.999462
SOPEG_0082	-0.14	0.557976	0.999564	-0.009	0.969714	0.999462
SOPEG_0083	-0.339	0.19891	0.999564	-0.053	0.841352	0.999462
SOPEG_0084	-0.161	0.490111	0.999564	-0.081	0.727821	0.999462
SOPEG_0085	-0.161	0.58019	0.999564	-0.086	0.768	0.999462
SOPEG_0086	-0.061	0.806688	0.999564	-0.064	0.797183	0.999462
SOPEG_0087	0.067	0.77814	0.999564	0.027	0.908002	0.999462
SOPEG_0088	-0.11	0.576935	0.999564	-0.138	0.485505	0.999462
SOPEG_0089	-0.02	0.943816	0.999564	0.304	0.275135	0.999462
SOPEG_0090	-0.188	0.499864	0.999564	-0.062	0.824069	0.999462
SOPEG_0091	-0.135	0.519117	0.999564	0.017	0.934651	0.999462
SOPEG_0092	-0.175	0.387343	0.999564	-0.027	0.895851	0.999462
SOPEG_0093	-0.187	0.456677	0.999564	0.023	0.927391	0.999462
SOPEG_0094	-0.094	0.663263	0.999564	-0.019	0.930713	0.999462
SOPEG_0095	-0.082	0.721417	0.999564	0.152	0.510189	0.999462
SOPEG_0096	-0.281	0.245553	0.999564	0.038	0.873713	0.999462
SOPEG_0097	-0.091	0.734759	0.999564	-0.141	0.600904	0.999462
SOPEG_0098	0.038	0.837554	0.999564	-0.092	0.624102	0.999462
SOPEG_0099	0.093	0.677494	0.999564	0.122	0.585606	0.999462
SOPEG_0105	0.154	0.443969	0.999564	-0.102	0.612702	0.999462
SOPEG_0106	0.16	0.845215	0.999564	-0.192	0.81189	0.999462
SOPEG_0109	0.154	0.319907	0.999564	0.068	0.660368	0.999462
SOPEG_0111	-0.03	0.840787	0.999564	0.127	0.400554	0.999462
SOPEG_0112	0.054	0.735331	0.999564	0.022	0.891683	0.999462
SOPEG_0113	0.077	0.632462	0.999564	0.13	0.420307	0.999462
SOPEG_0114	-0.118	0.480924	0.999564	-0.086	0.609288	0.999462
SOPEG_0116	0.152	0.404158	0.999564	-0.056	0.758637	0.999462
SOPEG_0117	-0.103	0.580125	0.999564	-0.198	0.288602	0.999462
SOPEG_0118	0.162	0.400147	0.999564	0.002	0.991142	0.999462
SOPEG_0119	-0.326	0.296099	0.999564	-0.569	0.0662446	0.999462
SOPEG_0124	-0.09	0.617408	0.999564	-0.226	0.210335	0.999462
SOPEG_0126	0.103	0.494588	0.999564	-0.018	0.906615	0.999462
SOPEG_0128	0.312	0.6879	0.999564	0.097	0.899801	0.999462
SOPEG_0129	0.654	0.133596	0.999564	0.507	0.241907	0.999462
SOPEG_0130	0.165	0.706274	0.999564	0.602	0.193812	0.999462
SOPEG_0132	0.197	0.221215	0.999564	-0.007	0.965834	0.999462
SOPEG_0134	0.103	0.559951	0.999564	-0.126	0.476226	0.999462
SOPEG_0139	-0.193	0.60022	0.999564	0.13	0.731645	0.999462
SOPEG_0140	-0.001	0.996567	0.999564	0.369	0.0799891	0.999462
SOPEG_0141	NA	NA	NA	NA	NA	NA
SOPEG_0145	0.085	0.570807	0.999564	-0.055	0.716946	0.999462
SOPEG_0147	0.049	0.826168	0.999564	-0.193	0.382563	0.999462
SOPEG_0149	0.118	0.449061	0.999564	0.087	0.575403	0.999462
SOPEG_0150	0.127	0.413666	0.999564	0.036	0.815298	0.999462
SOPEG_0153	0.171	0.294773	0.999564	-0.129	0.426083	0.999462
SOPEG_0155	0.053	0.728131	0.999564	-0.03	0.842536	0.999462
SOPEG_0158	0.099	0.528546	0.999564	-0.072	0.643945	0.999462
SOPEG_0160	0.189	0.230709	0.999564	-0.036	0.819873	0.999462
SOPEG_0161	0.065	0.734545	0.999564	0.296	0.125297	0.999462
SOPEG_0162	0.226	0.242558	0.999564	0.114	0.555498	0.999462
SOPEG_0163	0.073	0.67621	0.999564	0.039	0.82392	0.999462
SOPEG_0164	-0.031	0.862567	0.999564	-0.029	0.871702	0.999462
SOPEG_0165	0.296	0.0741242	0.999564	0.335	0.0443031	0.999462
SOPEG_0166	0.013	0.929051	0.999564	0.068	0.641229	0.999462
SOPEG_0167	0.245	0.232593	0.999564	0.014	0.944504	0.999462
SOPEG_0168	-0.175	0.319741	0.999564	-0.141	0.422997	0.999462
SOPEG_0169	0.099	0.635625	0.999564	0.138	0.51013	0.999462
SOPEG_0170	-0.106	0.511475	0.999564	-0.067	0.679204	0.999462
SOPEG_0171	-0.158	0.348706	0.999564	0.191	0.260999	0.999462
SOPEG_0172	0.056	0.799504	0.999564	0.395	0.0772864	0.999462
SOPEG_0173	-0.047	0.804987	0.999564	-0.1	0.596024	0.999462
SOPEG_0174	-0.521	0.14136	0.999564	-0.361	0.30811	0.999462
SOPEG_0175	-0.495	0.0632209	0.999564	-0.091	0.730581	0.999462
SOPEG_0176	-0.165	0.380789	0.999564	-0.043	0.818357	0.999462
SOPEG_0177	-0.093	0.562305	0.999564	0.142	0.376328	0.999462
SOPEG_0178	0.536	0.0272106	0.999564	0.426	0.0789525	0.999462
SOPEG_0181	-0.015	0.923939	0.999564	0.025	0.87695	0.999462
SOPEG_0182	0.267	0.247111	0.999564	0.167	0.46781	0.999462
SOPEG_0183	0.251	0.20351	0.999564	0	0.998821	0.999462
SOPEG_0184	0.016	0.926748	0.999564	0.124	0.491457	0.999462
SOPEG_0185	0.118	0.459492	0.999564	0.212	0.188283	0.999462
SOPEG_0187	-0.116	0.576647	0.999564	0.099	0.636039	0.999462
SOPEG_0188	0.096	0.75078	0.999564	0.033	0.913188	0.999462
SOPEG_0189	0.12	0.524829	0.999564	0.091	0.630698	0.999462
SOPEG_0190	0.018	0.946211	0.999564	-0.061	0.815406	0.999462
SOPEG_0191	-0.069	0.916097	0.999564	-0.36	0.574999	0.999462
SOPEG_0192	0.221	0.46722	0.999564	0.048	0.875394	0.999462
SOPEG_0193	0.515	0.337771	0.999564	0.012	0.981498	0.999462
SOPEG_0196	-0.895	0.0830425	0.999564	-0.556	0.293083	0.999462
SOPEG_0197	-0.134	0.597829	0.999564	-0.024	0.925718	0.999462
SOPEG_0198	0.135	0.701974	0.999564	-0.008	0.981137	0.999462
SOPEG_0199	-0.146	0.451842	0.999564	-0.193	0.321299	0.999462
SOPEG_0200	0.005	0.9745	0.999564	-0.086	0.603386	0.999462
SOPEG_0203	-0.065	0.704675	0.999564	-0.04	0.816468	0.999462
SOPEG_0204	0.091	0.573148	0.999564	0.091	0.57286	0.999462
SOPEG_0205	-0.198	0.365234	0.999564	-0.147	0.506078	0.999462
SOPEG_0207	0.137	0.362741	0.999564	-0.012	0.934413	0.999462
SOPEG_0209	-0.037	0.806351	0.999564	-0.094	0.538133	0.999462
SOPEG_0210	-0.057	0.715538	0.999564	-0.092	0.560141	0.999462
SOPEG_0211	0.128	0.392244	0.999564	0.025	0.866016	0.999462
SOPEG_0216	-0.086	0.661066	0.999564	-0.172	0.38336	0.999462
SOPEG_0218	-0.569	0.131164	0.999564	-0.851	0.0217023	0.999462
SOPEG_0221	0.132	0.426217	0.999564	0.001	0.996577	0.999462
SOPEG_0225	-0.103	0.572299	0.999564	-0.188	0.303924	0.999462
SOPEG_0227	0.151	0.442905	0.999564	-0.165	0.399962	0.999462
SOPEG_0228	0.299	0.479472	0.999564	0.324	0.445969	0.999462
SOPEG_0230	0.484	0.0359183	0.999564	0.359	0.119199	0.999462
SOPEG_0233	0.051	0.728438	0.999564	-0.055	0.70858	0.999462
SOPEG_0236	-0.24	0.358105	0.999564	0.001	0.998266	0.999462
SOPEG_0237	-0.261	0.280386	0.999564	-0.05	0.835237	0.999462
SOPEG_0238	-0.245	0.330371	0.999564	0.093	0.710354	0.999462
SOPEG_0239	-0.487	0.124086	0.999564	-0.266	0.400838	0.999462
SOPEG_0240	-0.036	0.855069	0.999564	-0.075	0.702419	0.999462
SOPEG_0241	0.285	0.219093	0.999564	0.124	0.592655	0.999462
SOPEG_0242	0.205	0.358826	0.999564	0.198	0.377088	0.999462
SOPEG_0244	0.195	0.308704	0.999564	0.243	0.204232	0.999462
SOPEG_0245	-0.123	0.466379	0.999564	-0.309	0.0669657	0.999462
SOPEG_0246	-0.206	0.313092	0.999564	-0.121	0.552698	0.999462
SOPEG_0247	-0.037	0.855709	0.999564	0.057	0.78295	0.999462
SOPEG_0253	0.195	0.303272	0.999564	-0.053	0.777896	0.999462
SOPEG_0255	0.019	0.902432	0.999564	-0.06	0.69638	0.999462
SOPEG_0257	0.01	0.961871	0.999564	0.22	0.29516	0.999462
SOPEG_0258	0.105	0.666488	0.999564	0.132	0.589821	0.999462
SOPEG_0260	-0.033	0.854063	0.999564	-0.031	0.86084	0.999462
SOPEG_0261	0.632	0.09018	0.999564	0.396	0.28437	0.999462
SOPEG_0263	0.176	0.327862	0.999564	-0.094	0.600303	0.999462
SOPEG_0268	0.038	0.812375	0.999564	0.08	0.619426	0.999462
SOPEG_0269	0.212	0.279352	0.999564	0.314	0.110079	0.999462
SOPEG_0270	0.038	0.824531	0.999564	0.143	0.407134	0.999462
SOPEG_0271	-0.1	0.572448	0.999564	-0.016	0.928106	0.999462
SOPEG_0272	0.099	0.579721	0.999564	0.055	0.7574	0.999462
SOPEG_0273	0.164	0.399937	0.999564	0.165	0.398102	0.999462
SOPEG_0274	-0.12	0.544517	0.999564	-0.121	0.540009	0.999462
SOPEG_0281	-0.285	0.134652	0.999564	-0.192	0.316777	0.999462
SOPEG_0284	0.106	0.643114	0.999564	0.036	0.874688	0.999462
SOPEG_0285	0.044	0.835294	0.999564	0.19	0.375392	0.999462
SOPEG_0286	0.022	0.902422	0.999564	-0.021	0.906204	0.999462
SOPEG_0287	-0.07	0.659823	0.999564	-0.004	0.981896	0.999462
SOPEG_0288	-0.047	0.78383	0.999564	-0.06	0.726296	0.999462
SOPEG_0290	-0.042	0.797144	0.999564	-0.049	0.762072	0.999462
SOPEG_0291	0.094	0.627537	0.999564	0.034	0.860193	0.999462
SOPEG_0292	0.117	0.479615	0.999564	0.164	0.320561	0.999462
SOPEG_0293	0.298	0.282872	0.999564	0.363	0.195367	0.999462
SOPEG_0297	-0.08	0.625598	0.999564	-0.028	0.863903	0.999462
SOPEG_0298	0.244	0.362138	0.999564	0.174	0.51651	0.999462
SOPEG_0299	0.227	0.294419	0.999564	0.18	0.407428	0.999462
SOPEG_0300	0.09	0.690075	0.999564	0.11	0.628837	0.999462
SOPEG_0301	0.07	0.732157	0.999564	-0.042	0.83672	0.999462
SOPEG_0302	0.086	0.646522	0.999564	0.202	0.282851	0.999462
SOPEG_0305	0.088	0.57972	0.999564	-0.048	0.762726	0.999462
SOPEG_0310	0.091	0.564312	0.999564	-0.053	0.734147	0.999462
SOPEG_0311	0.383	0.0958369	0.999564	0.428	0.0630239	0.999462
SOPEG_0312	-0.1	0.678468	0.999564	0.19	0.441155	0.999462
SOPEG_0313	0.31	0.208812	0.999564	0.307	0.213044	0.999462
SOPEG_0314	-0.008	0.962624	0.999564	-0.068	0.682682	0.999462
SOPEG_0320	-0.013	0.946682	0.999564	-0.146	0.446029	0.999462
SOPEG_0321	-0.043	0.846986	0.999564	-0.013	0.953903	0.999462
SOPEG_0322	-0.513	0.00875962	0.999564	-0.183	0.357269	0.999462
SOPEG_0324	-0.164	0.467782	0.999564	-0.111	0.623045	0.999462
SOPEG_0325	-0.18	0.312634	0.999564	0.023	0.899647	0.999462
SOPEG_0326	-0.158	0.431324	0.999564	-0.317	0.112425	0.999462
SOPEG_0327	0.165	0.378587	0.999564	0.153	0.415722	0.999462
SOPEG_0328	0.193	0.218035	0.999564	0.211	0.179587	0.999462
SOPEG_0329	0.386	0.028141	0.999564	0.386	0.0288761	0.999462
SOPEG_0330	0.074	0.643824	0.999564	0.014	0.931645	0.999462
SOPEG_0331	0.007	0.971152	0.999564	0.171	0.38071	0.999462
SOPEG_0332	0.023	0.89855	0.999564	0.013	0.939784	0.999462
SOPEG_0333	-0.043	0.799189	0.999564	0.021	0.900492	0.999462
SOPEG_0334	0.283	0.137211	0.999564	0.103	0.588715	0.999462
SOPEG_0335	0.052	0.760888	0.999564	0.131	0.446114	0.999462
SOPEG_0336	0.229	0.231979	0.999564	0.176	0.359979	0.999462
SOPEG_0337	0.202	0.388902	0.999564	0.224	0.343021	0.999462
SOPEG_0342	0.582	0.294258	0.999564	0.197	0.71593	0.999462
SOPEG_0349	0	0.999142	0.999796	-0.011	0.941781	0.999462
SOPEG_0350	-0.147	0.355225	0.999564	-0.187	0.239826	0.999462
SOPEG_0352	0.094	0.616407	0.999564	0.147	0.431296	0.999462
SOPEG_0353	0.458	0.0770243	0.999564	0.407	0.116789	0.999462
SOPEG_0354	0.058	0.830204	0.999564	-0.15	0.574841	0.999462
SOPEG_0355	0.252	0.184173	0.999564	-0.015	0.938584	0.999462
SOPEG_0357	-0.249	0.192957	0.999564	-0.096	0.616783	0.999462
SOPEG_0358	-0.19	0.225099	0.999564	0.067	0.671008	0.999462
SOPEG_0367	0.04	0.798167	0.999564	-0.096	0.54113	0.999462
SOPEG_0373	0.133	0.396627	0.999564	0.007	0.96583	0.999462
SOPEG_0374	0.069	0.628438	0.999564	-0.047	0.744302	0.999462
SOPEG_0375	0.433	0.0838481	0.999564	0.288	0.249786	0.999462
SOPEG_0376	-0.019	0.933417	0.999564	0.086	0.705004	0.999462
SOPEG_0377	0.84	0.0317615	0.999564	0.61	0.114904	0.999462
SOPEG_0378	0.324	0.118695	0.999564	0.425	0.042775	0.999462
SOPEG_0379	0.093	0.612997	0.999564	-0.076	0.676992	0.999462
SOPEG_0380	-0.182	0.272257	0.999564	-0.114	0.491657	0.999462
SOPEG_0381	-0.016	0.921278	0.999564	-0.049	0.758494	0.999462
SOPEG_0382	-0.128	0.497147	0.999564	0.12	0.528363	0.999462
SOPEG_0383	-0.198	0.17892	0.999564	-0.24	0.10457	0.999462
SOPEG_0384	-0.297	0.138422	0.999564	-0.214	0.285791	0.999462
SOPEG_0385	0.071	0.730023	0.999564	-0.247	0.228845	0.999462
SOPEG_0386	-0.026	0.888726	0.999564	-0.111	0.545364	0.999462
SOPEG_0387	0.012	0.94708	0.999564	0.111	0.550789	0.999462
SOPEG_0388	-0.214	0.28393	0.999564	-0.015	0.938459	0.999462
SOPEG_0389	0.108	0.505434	0.999564	0.18	0.267741	0.999462
SOPEG_0390	-0.093	0.668384	0.999564	-0.068	0.754793	0.999462
SOPEG_0393	0.385	0.126449	0.999564	0.212	0.398155	0.999462
SOPEG_0394	0.008	0.980111	0.999564	0.25	0.419247	0.999462
SOPEG_0396	-0.165	0.35178	0.999564	-0.219	0.216487	0.999462
SOPEG_0399	0.207	0.172872	0.999564	0.11	0.467889	0.999462
SOPEG_0401	0.141	0.358848	0.999564	-0.127	0.406101	0.999462
SOPEG_0403	0.019	0.907624	0.999564	-0.056	0.732796	0.999462
SOPEG_0405	0.052	0.803875	0.999564	-0.101	0.632296	0.999462
SOPEG_0406	-0.029	0.940988	0.999564	0.254	0.519174	0.999462
SOPEG_0407	0.106	0.804965	0.999564	0.19	0.658151	0.999462
SOPEG_0408	0.086	0.845876	0.999564	0.128	0.771955	0.999462
SOPEG_0409	0.126	0.781015	0.999564	0.288	0.526184	0.999462
SOPEG_0411	0.204	0.644767	0.999564	0.246	0.57779	0.999462
SOPEG_0412	-0.101	0.825542	0.999564	0.108	0.813919	0.999462
SOPEG_0413	0.088	0.856801	0.999564	0.215	0.657709	0.999462
SOPEG_0414	-0.21	0.671964	0.999564	-0.198	0.690325	0.999462
SOPEG_0415	-0.138	0.794226	0.999564	-0.182	0.730689	0.999462
SOPEG_0416	0.027	0.952983	0.999564	0.027	0.95317	0.999462
SOPEG_0418	-0.135	0.776952	0.999564	-0.056	0.906766	0.999462
SOPEG_0419	0.017	0.920969	0.999564	0.014	0.932091	0.999462
SOPEG_0420	0.04	0.799353	0.999564	0.078	0.61984	0.999462
SOPEG_0422	0.105	0.597582	0.999564	0.232	0.248398	0.999462
SOPEG_0424	-0.554	0.174568	0.999564	-0.551	0.181748	0.999462
SOPEG_0425	0.663	0.110452	0.999564	0.296	0.46463	0.999462
SOPEG_0426	0.096	0.687812	0.999564	-0.088	0.713369	0.999462
SOPEG_0427	-0.446	0.348686	0.999564	0.023	0.963883	0.999462
SOPEG_0429	0.109	0.504555	0.999564	-0.051	0.75721	0.999462
SOPEG_0431	-0.158	0.491766	0.999564	-0.268	0.243666	0.999462
SOPEG_0432	-0.063	0.793331	0.999564	-0.025	0.918649	0.999462
SOPEG_0433	-0.303	0.500304	0.999564	-0.08	0.859656	0.999462
SOPEG_0435	-0.11	0.530418	0.999564	-0.165	0.348155	0.999462
SOPEG_0437	0.051	0.743392	0.999564	-0.063	0.687016	0.999462
SOPEG_0438	0.082	0.710891	0.999564	0.05	0.820902	0.999462
SOPEG_0440	0.011	0.940775	0.999564	-0.143	0.342248	0.999462
SOPEG_0443	0.092	0.540038	0.999564	0.045	0.761569	0.999462
SOPEG_0445	-0.229	0.624139	0.999564	-0.266	0.569485	0.999462
SOPEG_0449	-0.202	0.348703	0.999564	0.003	0.988657	0.999462
SOPEG_0453	0.056	0.707032	0.999564	-0.139	0.347272	0.999462
SOPEG_0455	0.099	0.575876	0.999564	-0.062	0.726694	0.999462
SOPEG_0470	0.094	0.538848	0.999564	-0.076	0.621722	0.999462
SOPEG_0471	0.176	0.257202	0.999564	0.036	0.815595	0.999462
SOPEG_0473	0.102	0.532971	0.999564	-0.109	0.50502	0.999462
SOPEG_0478	0.099	0.538691	0.999564	0.034	0.832134	0.999462
SOPEG_0479	0.03	0.854689	0.999564	-0.142	0.384682	0.999462
SOPEG_0481	0.407	0.184092	0.999564	-0.082	0.78811	0.999462
SOPEG_0483	-0.058	0.763553	0.999564	-0.092	0.631447	0.999462
SOPEG_0484	0.2	0.22025	0.999564	0.146	0.369958	0.999462
SOPEG_0486	0.06	0.779547	0.999564	0.067	0.753376	0.999462
SOPEG_0487	0.012	0.94838	0.999564	0.134	0.462744	0.999462
SOPEG_0489	0.132	0.366054	0.999564	0.101	0.490137	0.999462
SOPEG_0490	-0.029	0.853154	0.999564	0.074	0.64439	0.999462
SOPEG_0492	0.119	0.53825	0.999564	0.027	0.888056	0.999462
SOPEG_0494	0.347	0.043765	0.999564	0.121	0.480339	0.999462
SOPEG_0502	-0.025	0.883544	0.999564	0.103	0.540285	0.999462
SOPEG_0503	0.141	0.41192	0.999564	0.199	0.246321	0.999462
SOPEG_0504	0.266	0.240178	0.999564	0.154	0.496695	0.999462
SOPEG_0508	-0.02	0.902812	0.999564	-0.036	0.829546	0.999462
SOPEG_0511	-0.142	0.443592	0.999564	0.042	0.821719	0.999462
SOPEG_0514	-0.188	0.416319	0.999564	0.15	0.525541	0.999462
SOPEG_0515	-0.062	0.782991	0.999564	0.056	0.806662	0.999462
SOPEG_0516	0.445	0.0586284	0.999564	0.132	0.57123	0.999462
SOPEG_0517	0.287	0.290393	0.999564	0.469	0.0895318	0.999462
SOPEG_0518	-0.586	0.458253	0.999564	-1.081	0.159958	0.999462
SOPEG_0519	-0.355	0.546586	0.999564	0.397	0.534141	0.999462
SOPEG_0523	0.102	0.490312	0.999564	-0.003	0.981508	0.999462
SOPEG_0524	-0.331	0.241971	0.999564	-0.131	0.651164	0.999462
SOPEG_0525	-0.178	0.612159	0.999564	-0.168	0.634875	0.999462
SOPEG_0528	-0.088	0.844297	0.999564	0.529	0.269032	0.999462
SOPEG_0535	-0.033	0.863655	0.999564	0.084	0.665052	0.999462
SOPEG_0537	-0.194	0.309847	0.999564	-0.063	0.741884	0.999462
SOPEG_0538	0.145	0.385179	0.999564	0.218	0.192844	0.999462
SOPEG_0540	0.233	0.234515	0.999564	0.289	0.143893	0.999462
SOPEG_0544	0.033	0.828711	0.999564	-0.17	0.268049	0.999462
SOPEG_0545	0.146	0.491676	0.999564	0.222	0.297261	0.999462
SOPEG_0546	0.127	0.559689	0.999564	-0.046	0.831504	0.999462
SOPEG_0547	-0.17	0.415896	0.999564	-0.318	0.127372	0.999462
SOPEG_0548	-0.061	0.742809	0.999564	0.087	0.640778	0.999462
SOPEG_0552	1.764	0.0245929	0.999564	1.442	0.0606237	0.999462
SOPEG_0555	-0.34	0.501994	0.999564	-0.083	0.872565	0.999462
SOPEG_0557	0.067	0.656795	0.999564	-0.137	0.365732	0.999462
SOPEG_0559	-0.623	0.32685	0.999564	-0.005	0.993899	0.999462
SOPEG_0560	-0.233	0.47264	0.999564	0.265	0.439706	0.999462
SOPEG_0563	0.259	0.164847	0.999564	0.033	0.858946	0.999462
SOPEG_0569	-0.395	0.0963015	0.999564	-0.012	0.958618	0.999462
SOPEG_0570	-0.071	0.690179	0.999564	-0.15	0.398258	0.999462
SOPEG_0571	0.235	0.373805	0.999564	0.287	0.280827	0.999462
SOPEG_0572	0.402	0.193909	0.999564	0.033	0.914283	0.999462
SOPEG_0573	-0.113	0.632428	0.999564	-0.018	0.939209	0.999462
SOPEG_0577	-0.148	0.385996	0.999564	-0.277	0.103134	0.999462
SOPEG_0579	0.101	0.644194	0.999564	0.035	0.871967	0.999462
SOPEG_0580	0.22	0.165969	0.999564	0.252	0.114225	0.999462
SOPEG_0581	0.01	0.976932	0.999564	-0.193	0.581328	0.999462
SOPEG_0582	0.141	0.559682	0.999564	0.067	0.782999	0.999462
SOPEG_0583	-0.085	0.760072	0.999564	0.218	0.44459	0.999462
SOPEG_0584	0.008	0.980604	0.999564	-0.3	0.363503	0.999462
SOPEG_0588	0.064	0.829185	0.999564	-0.032	0.914749	0.999462
SOPEG_0589	-0.476	0.0891237	0.999564	-0.245	0.391556	0.999462
SOPEG_0590	-0.355	0.307452	0.999564	0.063	0.860754	0.999462
SOPEG_0591	-0.106	0.740226	0.999564	0.327	0.327567	0.999462
SOPEG_0594	0.268	0.281571	0.999564	0.078	0.753266	0.999462
SOPEG_0596	-0.117	0.660452	0.999564	0.32	0.253554	0.999462
SOPEG_0597	0.196	0.251808	0.999564	0.213	0.214547	0.999462
SOPEG_0598	-0.217	0.194262	0.999564	-0.13	0.437864	0.999462
SOPEG_0599	-0.158	0.391261	0.999564	-0.094	0.61015	0.999462
SOPEG_0600	0.031	0.933088	0.999564	-0.115	0.751089	0.999462
SOPEG_0601	0.024	0.968136	0.999564	-0.592	0.30312	0.999462
SOPEG_0602	0.299	0.640112	0.999564	0.102	0.872237	0.999462
SOPEG_0604	NA	NA	NA	NA	NA	NA
SOPEG_0605	-0.997	0.109316	0.999564	-0.742	0.245427	0.999462
SOPEG_0606	-0.022	0.894367	0.999564	-0.122	0.467641	0.999462
SOPEG_0608	0.131	0.482151	0.999564	-0.065	0.726969	0.999462
SOPEG_0609	-0.169	0.361904	0.999564	-0.236	0.203883	0.999462
SOPEG_0610	-0.045	0.893669	0.999564	0.001	0.997123	0.999462
SOPEG_0614	0.065	0.672567	0.999564	-0.117	0.447541	0.999462
SOPEG_0616	0.001	0.99444	0.999564	0.023	0.902127	0.999462
SOPEG_0618	0.18	0.420178	0.999564	0.24	0.290808	0.999462
SOPEG_0622	0.001	0.997157	0.999564	0.134	0.513129	0.999462
SOPEG_0624	-0.123	0.629189	0.999564	0.126	0.629164	0.999462
SOPEG_0625	-0.005	0.981836	0.999564	0.013	0.951911	0.999462
SOPEG_0626	-0.15	0.517646	0.999564	-0.414	0.0713636	0.999462
SOPEG_0627	0.462	0.0272398	0.999564	0.12	0.562202	0.999462
SOPEG_0631	-0.416	0.278963	0.999564	-0.185	0.63808	0.999462
SOPEG_0633	-0.115	0.60887	0.999564	0.18	0.427203	0.999462
SOPEG_0634	0.033	0.838849	0.999564	-0.111	0.490319	0.999462
SOPEG_0635	0.171	0.289413	0.999564	0.038	0.813671	0.999462
SOPEG_0636	-0.221	0.340293	0.999564	0.075	0.753511	0.999462
SOPEG_0637	0.202	0.231375	0.999564	0.032	0.847558	0.999462
SOPEG_0641	-0.096	0.620183	0.999564	-0.197	0.307069	0.999462
SOPEG_0642	0.468	0.258687	0.999564	-0.059	0.885522	0.999462
SOPEG_0644	-0.181	0.230567	0.999564	-0.134	0.378343	0.999462
SOPEG_0647	0.203	0.466951	0.999564	0.176	0.531914	0.999462
SOPEG_0648	-0.157	0.44773	0.999564	-0.21	0.31072	0.999462
SOPEG_0650	-0.216	0.26569	0.999564	-0.163	0.401549	0.999462
SOPEG_0653	-0.236	0.240672	0.999564	-0.145	0.471713	0.999462
SOPEG_0654	-0.028	0.872647	0.999564	0.017	0.920652	0.999462
SOPEG_0655	0.03	0.884821	0.999564	-0.144	0.483776	0.999462
SOPEG_0657	0.274	0.29202	0.999564	0.102	0.692296	0.999462
SOPEG_0659	-0.115	0.485305	0.999564	-0.046	0.78374	0.999462
SOPEG_0668	-0.11	0.501594	0.999564	-0.173	0.292577	0.999462
SOPEG_0669	0.129	0.411685	0.999564	0.111	0.481587	0.999462
SOPEG_0670	-0.081	0.638522	0.999564	0.048	0.778439	0.999462
SOPEG_0671	0.022	0.883158	0.999564	-0.039	0.799501	0.999462
SOPEG_0672	0.304	0.170635	0.999564	0.137	0.535742	0.999462
SOPEG_0673	0.119	0.511789	0.999564	0.063	0.730007	0.999462
SOPEG_0674	-0.075	0.689695	0.999564	0.277	0.144401	0.999462
SOPEG_0675	-0.538	0.0410369	0.999564	-0.32	0.223421	0.999462
SOPEG_0676	-0.03	0.869633	0.999564	-0.051	0.781944	0.999462
SOPEG_0677	-0.176	0.487259	0.999564	-0.134	0.596778	0.999462
SOPEG_0679	-0.225	0.201807	0.999564	-0.2	0.256664	0.999462
SOPEG_0681	0.365	0.294994	0.999564	0.337	0.335776	0.999462
SOPEG_0682	0.091	0.773982	0.999564	0.176	0.580583	0.999462
SOPEG_0683	0.283	0.186869	0.999564	0.207	0.33542	0.999462
SOPEG_0684	0.461	0.0599333	0.999564	0.391	0.110596	0.999462
SOPEG_0685	0.39	0.0970253	0.999564	0.182	0.437806	0.999462
SOPEG_0686	0.042	0.788433	0.999564	0.129	0.412057	0.999462
SOPEG_0687	-0.023	0.930599	0.999564	-0.174	0.509909	0.999462
SOPEG_0688	0.425	0.168575	0.999564	0.292	0.343963	0.999462
SOPEG_0689	0.171	0.486851	0.999564	0.175	0.476672	0.999462
SOPEG_0690	0.172	0.412612	0.999564	0.259	0.218581	0.999462
SOPEG_0691	0.248	0.274914	0.999564	0.215	0.345557	0.999462
SOPEG_0692	0.303	0.165048	0.999564	0.321	0.141167	0.999462
SOPEG_0693	0.395	0.0959911	0.999564	0.268	0.257799	0.999462
SOPEG_0694	0.358	0.111144	0.999564	0.279	0.214649	0.999462
SOPEG_0696	-0.095	0.648415	0.999564	-0.064	0.756815	0.999462
SOPEG_0697	0.088	0.599884	0.999564	0.068	0.684426	0.999462
SOPEG_0698	0.23	0.274282	0.999564	0.072	0.732263	0.999462
SOPEG_0699	-0.036	0.845012	0.999564	-0.15	0.417027	0.999462
SOPEG_0701	-0.236	0.234788	0.999564	-0.079	0.69036	0.999462
SOPEG_0702	-0.201	0.23566	0.999564	-0.111	0.515339	0.999462
SOPEG_0703	-0.096	0.623043	0.999564	-0.073	0.709135	0.999462
SOPEG_0704	0.025	0.901084	0.999564	0.041	0.835066	0.999462
SOPEG_0705	-0.233	0.294594	0.999564	-0.165	0.458252	0.999462
SOPEG_0706	-0.094	0.628053	0.999564	-0.018	0.926771	0.999462
SOPEG_0708	-0.183	0.273199	0.999564	0.004	0.98323	0.999462
SOPEG_0711	0.102	0.558831	0.999564	0.005	0.977634	0.999462
SOPEG_0716	-0.031	0.840756	0.999564	-0.034	0.82809	0.999462
SOPEG_0719	-0.029	0.859538	0.999564	-0.021	0.899614	0.999462
SOPEG_0720	0.046	0.80499	0.999564	0.013	0.943828	0.999462
SOPEG_0725	0.284	0.106438	0.999564	0.096	0.582119	0.999462
SOPEG_0726	0.057	0.748331	0.999564	0.159	0.373257	0.999462
SOPEG_0729	-0.005	0.981307	0.999564	-0.122	0.551273	0.999462
SOPEG_0730	0.029	0.900131	0.999564	-0.034	0.884381	0.999462
SOPEG_0731	0.163	0.462485	0.999564	0.22	0.322108	0.999462
SOPEG_0732	0.168	0.455777	0.999564	0.176	0.435389	0.999462
SOPEG_0733	-0.099	0.501279	0.999564	0.068	0.64677	0.999462
SOPEG_0734	-0.385	0.104108	0.999564	-0.264	0.273197	0.999462
SOPEG_0735	-0.03	0.871389	0.999564	-0.042	0.819416	0.999462
SOPEG_0739	-0.048	0.768498	0.999564	-0.09	0.587488	0.999462
SOPEG_0741	0.14	0.381696	0.999564	-0.109	0.491581	0.999462
SOPEG_0745	0.143	0.401619	0.999564	-0.126	0.460365	0.999462
SOPEG_0746	0.008	0.973528	0.999564	-0.256	0.259176	0.999462
SOPEG_0747	0.188	0.300891	0.999564	0.104	0.568972	0.999462
SOPEG_0748	0.067	0.707153	0.999564	0.065	0.716566	0.999462
SOPEG_0749	-0.091	0.617606	0.999564	0.093	0.610787	0.999462
SOPEG_0750	0.34	0.208049	0.999564	0.139	0.605926	0.999462
SOPEG_0751	-0.187	0.199064	0.999564	-0.07	0.633669	0.999462
SOPEG_0752	0.071	0.630506	0.999564	0.088	0.550386	0.999462
SOPEG_0753	0.146	0.573558	0.999564	0.025	0.92213	0.999462
SOPEG_0754	0.163	0.669938	0.999564	0.265	0.488856	0.999462
SOPEG_0757	-0.071	0.727995	0.999564	-0.011	0.955917	0.999462
SOPEG_0759	0.72	0.0718864	0.999564	0.343	0.38844	0.999462
SOPEG_0761	-0.271	0.249808	0.999564	-0.214	0.36304	0.999462
SOPEG_0762	-0.021	0.928291	0.999564	-0.083	0.719124	0.999462
SOPEG_0763	0.048	0.835031	0.999564	0.299	0.198454	0.999462
SOPEG_0764	0.037	0.854804	0.999564	-0.106	0.598056	0.999462
SOPEG_0765	-0.217	0.315585	0.999564	-0.108	0.617111	0.999462
SOPEG_0774	-0.159	0.358948	0.999564	-0.014	0.934506	0.999462
SOPEG_0776	0.159	0.3149	0.999564	-0.014	0.931399	0.999462
SOPEG_0781	0.184	0.260122	0.999564	0.053	0.744159	0.999462
SOPEG_0783	-0.052	0.806055	0.999564	0.135	0.535337	0.999462
SOPEG_0784	0.071	0.658839	0.999564	-0.002	0.992013	0.999462
SOPEG_0785	0.391	0.126233	0.999564	0.041	0.871389	0.999462
SOPEG_0796	-0.003	0.985503	0.999564	-0.031	0.84213	0.999462
SOPEG_0800	0.087	0.577486	0.999564	-0.073	0.642278	0.999462
SOPEG_0801	0.134	0.440102	0.999564	-0.005	0.978799	0.999462
SOPEG_0803	-0.221	0.268467	0.999564	-0.159	0.429096	0.999462
SOPEG_0805	0.075	0.654856	0.999564	-0.1	0.548202	0.999462
SOPEG_0807	0.047	0.798242	0.999564	-0.134	0.461316	0.999462
SOPEG_0809	-0.292	0.187754	0.999564	-0.157	0.479122	0.999462
SOPEG_0810	0.071	0.666579	0.999564	0.182	0.266996	0.999462
SOPEG_0811	0.237	0.345749	0.999564	0.238	0.344996	0.999462
SOPEG_0816	-0.231	0.279445	0.999564	-0.168	0.43003	0.999462
SOPEG_0818	0.013	0.933918	0.999564	-0.112	0.482302	0.999462
SOPEG_0820	-0.263	0.336057	0.999564	-0.092	0.735968	0.999462
SOPEG_0821	0.086	0.713166	0.999564	-0.013	0.95578	0.999462
SOPEG_0824	-0.036	0.856589	0.999564	0.071	0.718362	0.999462
SOPEG_0830	0.138	0.378215	0.999564	0.023	0.883523	0.999462
SOPEG_0832	-0.215	0.223145	0.999564	-0.273	0.122935	0.999462
SOPEG_0833	0.062	0.724201	0.999564	-0.085	0.626086	0.999462
SOPEG_0835	-0.128	0.468167	0.999564	-0.05	0.777362	0.999462
SOPEG_0836	-0.201	0.336159	0.999564	0.016	0.940458	0.999462
SOPEG_0838	-0.044	0.855373	0.999564	0.131	0.58428	0.999462
SOPEG_0839	0.138	0.396231	0.999564	-0.008	0.962801	0.999462
SOPEG_0840	0.11	0.452431	0.999564	0.005	0.973072	0.999462
SOPEG_0846	-0.034	0.876299	0.999564	0.109	0.621978	0.999462
SOPEG_0852	1.208	0.0204953	0.999564	0.609	0.221389	0.999462
SOPEG_0855	-0.013	0.944632	0.999564	-0.159	0.379071	0.999462
SOPEG_0856	-0.085	0.662386	0.999564	-0.212	0.275023	0.999462
SOPEG_0857	-0.568	0.00111072	0.941738	-0.252	0.156307	0.999462
SOPEG_0858	0.042	0.778987	0.999564	-0.064	0.666656	0.999462
SOPEG_0861	-0.11	0.520804	0.999564	-0.103	0.547888	0.999462
SOPEG_0862	0.235	0.137349	0.999564	0.019	0.905932	0.999462
SOPEG_0863	-0.066	0.75683	0.999564	0.011	0.957522	0.999462
SOPEG_0866	0.083	0.681109	0.999564	-0.035	0.86242	0.999462
SOPEG_0867	0.242	0.159035	0.999564	0.139	0.420061	0.999462
SOPEG_0868	0.037	0.855927	0.999564	0.243	0.227734	0.999462
SOPEG_0869	-0.044	0.808536	0.999564	-0.006	0.971917	0.999462
SOPEG_0871	-0.159	0.509992	0.999564	0.005	0.984359	0.999462
SOPEG_0872	-0.125	0.709755	0.999564	-0.036	0.915371	0.999462
SOPEG_0873	-0.101	0.60503	0.999564	-0.022	0.909725	0.999462
SOPEG_0874	0.314	0.166787	0.999564	0.284	0.212571	0.999462
SOPEG_0875	0.036	0.859069	0.999564	0.144	0.481404	0.999462
SOPEG_0877	0.08	0.708741	0.999564	0.026	0.904022	0.999462
SOPEG_0879	-0.143	0.52398	0.999564	-0.051	0.824295	0.999462
SOPEG_0880	0.103	0.507897	0.999564	0.003	0.983378	0.999462
SOPEG_0881	-0.216	0.270226	0.999564	-0.162	0.412893	0.999462
SOPEG_0882	0.016	0.919976	0.999564	-0.097	0.540698	0.999462
SOPEG_0884	-0.276	0.190722	0.999564	-0.011	0.960204	0.999462
SOPEG_0885	-0.316	0.119325	0.999564	-0.134	0.510886	0.999462
SOPEG_0887	-0.09	0.657363	0.999564	-0.096	0.637315	0.999462
SOPEG_0888	0.196	0.269782	0.999564	0.105	0.555837	0.999462
SOPEG_0889	-0.005	0.978499	0.999564	-0.084	0.668102	0.999462
SOPEG_0891	-0.124	0.528364	0.999564	-0.197	0.318585	0.999462
SOPEG_0893	-0.023	0.888486	0.999564	0.014	0.932773	0.999462
SOPEG_0894	-0.262	0.24793	0.999564	-0.095	0.67452	0.999462
SOPEG_0895	-0.008	0.958488	0.999564	0.066	0.678727	0.999462
SOPEG_0896	-0.026	0.874294	0.999564	0.138	0.400324	0.999462
SOPEG_0897	-0.039	0.839343	0.999564	0.161	0.408113	0.999462
SOPEG_0898	0.088	0.695083	0.999564	0.207	0.355505	0.999462
SOPEG_0899	-0.198	0.372566	0.999564	0.048	0.830519	0.999462
SOPEG_0900	0.008	0.965488	0.999564	0.021	0.904264	0.999462
SOPEG_0901	-0.106	0.563215	0.999564	-0.126	0.493342	0.999462
SOPEG_0902	-0.281	0.224199	0.999564	-0.227	0.324654	0.999462
SOPEG_0903	0.097	0.614233	0.999564	0.175	0.36672	0.999462
SOPEG_0904	0.021	0.908112	0.999564	-0.113	0.52533	0.999462
SOPEG_0906	0.088	0.58553	0.999564	0.004	0.982285	0.999462
SOPEG_0908	-0.225	0.30332	0.999564	-0.27	0.21532	0.999462
SOPEG_0909	-0.031	0.842524	0.999564	-0.093	0.550732	0.999462
SOPEG_0910	-0.099	0.691667	0.999564	-0.227	0.360615	0.999462
SOPEG_0911	-0.005	0.980949	0.999564	-0.024	0.906921	0.999462
SOPEG_0912	0.091	0.587575	0.999564	0.177	0.295936	0.999462
SOPEG_0913	-0.037	0.823446	0.999564	0.006	0.970319	0.999462
SOPEG_0914	-0.207	0.251045	0.999564	-0.167	0.353395	0.999462
SOPEG_0918	-0.335	0.112087	0.999564	-0.36	0.087613	0.999462
SOPEG_0921	0.02	0.937666	0.999564	0.09	0.721015	0.999462
SOPEG_0922	-0.027	0.90266	0.999564	0.007	0.975894	0.999462
SOPEG_0923	-0.11	0.53435	0.999564	-0.127	0.475902	0.999462
SOPEG_0925	-0.059	0.739952	0.999564	-0.002	0.991084	0.999462
SOPEG_0926	-0.851	0.0171172	0.999564	-0.448	0.207158	0.999462
SOPEG_0929	0.041	0.795086	0.999564	-0.002	0.989004	0.999462
SOPEG_0930	-0.51	0.0261454	0.999564	-0.113	0.63264	0.999462
SOPEG_0937	0.02	0.893445	0.999564	-0.081	0.592489	0.999462
SOPEG_0940	-0.255	0.309257	0.999564	-0.176	0.482211	0.999462
SOPEG_0941	0.105	0.509623	0.999564	0.073	0.64672	0.999462
SOPEG_0946	-0.026	0.878668	0.999564	0.041	0.807047	0.999462
SOPEG_0947	0.132	0.457692	0.999564	0.18	0.313959	0.999462
SOPEG_0948	0.109	0.533519	0.999564	0.166	0.342342	0.999462
SOPEG_0950	-0.407	0.245456	0.999564	0.255	0.479777	0.999462
SOPEG_0951	-0.213	0.170278	0.999564	-0.11	0.480213	0.999462
SOPEG_0952	-0.27	0.179064	0.999564	0.041	0.840214	0.999462
SOPEG_0953	-0.18	0.509155	0.999564	-0.203	0.456969	0.999462
SOPEG_0954	0.101	0.547517	0.999564	0.185	0.27429	0.999462
SOPEG_0957	-0.103	0.521218	0.999564	0.034	0.831868	0.999462
SOPEG_0958	-0.1	0.697151	0.999564	-0.054	0.833547	0.999462
SOPEG_0959	0.015	0.965947	0.999564	0.477	0.200076	0.999462
SOPEG_0965	0.036	0.821653	0.999564	-0.098	0.541337	0.999462
SOPEG_0967	0.018	0.909243	0.999564	-0.051	0.742209	0.999462
SOPEG_0968	0.288	0.180752	0.999564	0.235	0.276543	0.999462
SOPEG_0970	-0.345	0.119966	0.999564	-0.208	0.356669	0.999462
SOPEG_0971	0.154	0.304661	0.999564	0.083	0.580468	0.999462
SOPEG_0975	0.291	0.135682	0.999564	-0.165	0.39126	0.999462
SOPEG_0977	0.161	0.426084	0.999564	-0.079	0.696112	0.999462
SOPEG_0979	-0.054	0.769355	0.999564	-0.15	0.414102	0.999462
SOPEG_0980	0.083	0.716073	0.999564	-0.241	0.288346	0.999462
SOPEG_0983	0.131	0.538056	0.999564	0.064	0.762934	0.999462
SOPEG_0986	0.021	0.923191	0.999564	0.142	0.510446	0.999462
SOPEG_0988	-0.15	0.441919	0.999564	-0.058	0.770433	0.999462
SOPEG_0990	-0.091	0.671146	0.999564	0.065	0.761233	0.999462
SOPEG_0991	-0.112	0.786561	0.999564	-0.111	0.79049	0.999462
SOPEG_0994	-0.236	0.175242	0.999564	-0.108	0.534475	0.999462
SOPEG_0995	-0.037	0.821543	0.999564	0.049	0.766391	0.999462
SOPEG_0998	0.12	0.445907	0.999564	-0.069	0.658179	0.999462
SOPEG_1002	-0.035	0.87873	0.999564	0.089	0.696843	0.999462
SOPEG_1003	0.587	0.00844952	0.999564	-0.07	0.749036	0.999462
SOPEG_1005	0.116	0.625438	0.999564	0.038	0.87303	0.999462
SOPEG_1007	-0.124	0.432314	0.999564	-0.097	0.540318	0.999462
SOPEG_1009	0.037	0.845628	0.999564	0.012	0.947669	0.999462
SOPEG_1010	0.135	0.491448	0.999564	0.111	0.572012	0.999462
SOPEG_1011	0.021	0.910924	0.999564	0.008	0.966341	0.999462
SOPEG_1012	0.116	0.521368	0.999564	0.163	0.366885	0.999462
SOPEG_1013	-0.016	0.928639	0.999564	0.143	0.425106	0.999462
SOPEG_1015	0.352	0.117177	0.999564	0.11	0.624181	0.999462
SOPEG_1016	-0.001	0.996611	0.999564	0.283	0.147953	0.999462
SOPEG_1017	-0.047	0.888795	0.999564	-0.193	0.562411	0.999462
SOPEG_1018	0.086	0.679797	0.999564	0.141	0.499725	0.999462
SOPEG_1019	0.132	0.497434	0.999564	0.339	0.0863382	0.999462
SOPEG_1020	-0.07	0.76766	0.999564	0.019	0.935796	0.999462
SOPEG_1021	0.065	0.731808	0.999564	-0.016	0.933069	0.999462
SOPEG_1022	0.057	0.751032	0.999564	0.229	0.207319	0.999462
SOPEG_1023	-0.106	0.635187	0.999564	0.15	0.509298	0.999462
SOPEG_1024	-0.023	0.900901	0.999564	0.103	0.572141	0.999462
SOPEG_1025	0.074	0.73575	0.999564	0.137	0.533242	0.999462
SOPEG_1026	0.183	0.319669	0.999564	0.177	0.339885	0.999462
SOPEG_1028	0.299	0.139355	0.999564	0.215	0.28789	0.999462
SOPEG_1029	0.23	0.170264	0.999564	0.165	0.326462	0.999462
SOPEG_1030	0.242	0.23846	0.999564	-0.037	0.855026	0.999462
SOPEG_1031	0.139	0.479305	0.999564	0.031	0.874846	0.999462
SOPEG_1032	0.271	0.296251	0.999564	0.147	0.571818	0.999462
SOPEG_1036	-0.129	0.500119	0.999564	-0.067	0.727874	0.999462
SOPEG_1037	5.262	0.000407602	0.835787	-1.439	0.102555	0.999462
SOPEG_1038	1.835	0.053122	0.999564	-2.134	0.0160523	0.999462
SOPEG_1039	-0.092	0.608981	0.999564	-0.148	0.411629	0.999462
SOPEG_1040	0.222	0.248093	0.999564	0.014	0.943536	0.999462
SOPEG_1041	-0.295	0.282679	0.999564	-0.067	0.811137	0.999462
SOPEG_1042	-0.27	0.281401	0.999564	-0.092	0.720562	0.999462
SOPEG_1043	-0.4	0.477493	0.999564	-0.181	0.754585	0.999462
SOPEG_1044	0.09	0.669255	0.999564	0.14	0.509098	0.999462
SOPEG_1045	-0.047	0.806387	0.999564	-0.127	0.511763	0.999462
SOPEG_1047	-0.083	0.627922	0.999564	-0.117	0.494687	0.999462
SOPEG_1054	-0.123	0.476445	0.999564	-0.23	0.183068	0.999462
SOPEG_1055	-0.166	0.47023	0.999564	-0.122	0.594192	0.999462
SOPEG_1056	0.002	0.990146	0.999564	-0.052	0.743644	0.999462
SOPEG_1058	0.095	0.654187	0.999564	0.231	0.277854	0.999462
SOPEG_1060	-0.015	0.932062	0.999564	0.022	0.903663	0.999462
SOPEG_1061	-0.014	0.944837	0.999564	-0.287	0.161051	0.999462
SOPEG_1065	0.119	0.428796	0.999564	0.024	0.875034	0.999462
SOPEG_1066	0.192	0.308391	0.999564	0.198	0.292198	0.999462
SOPEG_1069	-0.069	0.712619	0.999564	0.053	0.778311	0.999462
SOPEG_1070	-0.036	0.849053	0.999564	0.013	0.945526	0.999462
SOPEG_1071	-0.228	0.384929	0.999564	0.063	0.808759	0.999462
SOPEG_1072	-0.224	0.395461	0.999564	-0.035	0.895217	0.999462
SOPEG_1073	-0.284	0.272527	0.999564	0.056	0.828251	0.999462
SOPEG_1074	-0.11	0.641696	0.999564	0.031	0.897064	0.999462
SOPEG_1076	0.02	0.911365	0.999564	-0.189	0.292768	0.999462
SOPEG_1079	0.176	0.314248	0.999564	0.112	0.52367	0.999462
SOPEG_1080	0.011	0.951391	0.999564	0.177	0.323816	0.999462
SOPEG_1081	-0.181	0.444388	0.999564	-0.065	0.783587	0.999462
SOPEG_1083	0.06	0.766471	0.999564	0.051	0.801253	0.999462
SOPEG_1084	0.198	0.456124	0.999564	0.042	0.874761	0.999462
SOPEG_1085	0.193	0.385252	0.999564	0.225	0.311786	0.999462
SOPEG_1086	0.175	0.439437	0.999564	0.168	0.45878	0.999462
SOPEG_1087	-0.057	0.717032	0.999564	0.12	0.449013	0.999462
SOPEG_1088	-0.236	0.303658	0.999564	-0.336	0.142633	0.999462
SOPEG_1089	0.086	0.636389	0.999564	0.013	0.942842	0.999462
SOPEG_1092	0.139	0.376869	0.999564	-0.028	0.859837	0.999462
SOPEG_1095	0.144	0.364198	0.999564	0.006	0.968323	0.999462
SOPEG_1099	0.101	0.510918	0.999564	-0.081	0.593968	0.999462
SOPEG_1101	-0.074	0.642584	0.999564	-0.001	0.994161	0.999462
SOPEG_1102	-0.15	0.39112	0.999564	-0.028	0.874202	0.999462
SOPEG_1103	-0.173	0.339418	0.999564	0.023	0.901019	0.999462
SOPEG_1104	-0.35	0.0524197	0.999564	0.006	0.973357	0.999462
SOPEG_1105	-0.374	0.116112	0.999564	-0.08	0.737574	0.999462
SOPEG_1107	0.393	0.234525	0.999564	0.176	0.592595	0.999462
SOPEG_1109	0.05	0.771509	0.999564	-0.058	0.736428	0.999462
SOPEG_1110	-0.047	0.808624	0.999564	-0.175	0.363871	0.999462
SOPEG_1113	0.424	0.101242	0.999564	0.015	0.954845	0.999462
SOPEG_1115	0.083	0.582205	0.999564	-0.131	0.383596	0.999462
SOPEG_1116	0.069	0.653171	0.999564	-0.017	0.909984	0.999462
SOPEG_1117	-0.018	0.906051	0.999564	-0.038	0.802801	0.999462
SOPEG_1118	0.103	0.619189	0.999564	0.205	0.329766	0.999462
SOPEG_1120	0.014	0.948858	0.999564	-0.044	0.839741	0.999462
SOPEG_1121	-0.016	0.963599	0.999564	0.164	0.633903	0.999462
SOPEG_1122	-0.083	0.808781	0.999564	-0.078	0.822288	0.999462
SOPEG_1125	-0.133	0.496757	0.999564	-0.042	0.829268	0.999462
SOPEG_1126	-0.303	0.186449	0.999564	-0.253	0.269493	0.999462
SOPEG_1127	-0.091	0.572224	0.999564	-0.091	0.574252	0.999462
SOPEG_1128	-0.203	0.399859	0.999564	0.112	0.651163	0.999462
SOPEG_1129	-0.003	0.984569	0.999564	-0.036	0.815277	0.999462
SOPEG_1130	-0.643	0.00361202	0.999564	-0.222	0.315041	0.999462
SOPEG_1132	-0.088	0.680375	0.999564	-0.196	0.360023	0.999462
SOPEG_1133	0.118	0.527056	0.999564	0.064	0.730396	0.999462
SOPEG_1134	0.109	0.583244	0.999564	0.007	0.972692	0.999462
SOPEG_1135	-0.258	0.110935	0.999564	-0.064	0.695402	0.999462
SOPEG_1136	0.151	0.312997	0.999564	0.047	0.754337	0.999462
SOPEG_1137	-0.107	0.566382	0.999564	-0.105	0.574132	0.999462
SOPEG_1138	-0.264	0.200144	0.999564	-0.106	0.608988	0.999462
SOPEG_1140	-0.036	0.804611	0.999564	-0.152	0.302971	0.999462
SOPEG_1141	-0.168	0.378644	0.999564	-0.051	0.789617	0.999462
SOPEG_1142	-0.391	0.0674518	0.999564	-0.355	0.0971595	0.999462
SOPEG_1144	0.258	0.30636	0.999564	-0.074	0.76707	0.999462
SOPEG_1145	-0.026	0.890777	0.999564	0.092	0.634947	0.999462
SOPEG_1146	0.202	0.232139	0.999564	-0.063	0.707624	0.999462
SOPEG_1147	0.052	0.770387	0.999564	0.036	0.839562	0.999462
SOPEG_1148	0.217	0.515778	0.999564	0.181	0.587037	0.999462
SOPEG_1149	0.494	0.127588	0.999564	0.068	0.831892	0.999462
SOPEG_1150	-0.294	0.637011	0.999564	1.226	0.0914924	0.999462
SOPEG_1151	-0.145	0.593488	0.999564	-0.207	0.446461	0.999462
SOPEG_1152	-0.335	0.25356	0.999564	-0.295	0.321528	0.999462
SOPEG_1153	0.108	0.699871	0.999564	0.196	0.490977	0.999462
SOPEG_1155	0.027	0.86533	0.999564	-0.079	0.622101	0.999462
SOPEG_1156	-0.041	0.792148	0.999564	-0.176	0.263251	0.999462
SOPEG_1158	0.765	0.0532959	0.999564	0.376	0.338846	0.999462
SOPEG_1161	-0.092	0.563372	0.999564	-0.025	0.87632	0.999462
SOPEG_1162	-0.131	0.52163	0.999564	-0.199	0.333938	0.999462
[truncated: 3,475 more rows]

## Sheet: S7
	Counts									Normalized Average				TCT vs Naive		TCT vs Naive
[truncated: 7 more rows]

[truncated: 2 more sheets: S8, S9]
